# Supplementary material for: Ethyl 5-methyl­imidazo[1,2-a]pyridine-2-carboxyl­ate
Source: Acta Crystallogr Sect E Struct Rep Online. 2010 Jul 14;66(Pt 8):o1999. doi: 10.1107/S1600536810026577 (PMC3007311; doi:10.1107/S1600536810026577)
Supplement: Supplementary file 2 [file e-66-o1999-Isup2.hkl]

# 
# h,k,l, Fc-squared, Fo-squared, sigma(Fo-squared) and status flag 
# 
data_I
_shelx_title ' X in C2/c' 
_shelx_refln_list_code          4 
_shelx_F_calc_maximum      547.08 
_exptl_crystal_F_000       864.00 
_reflns_d_resolution_high  0.8321 
 
loop_ 
 _symmetry_equiv_pos_as_xyz 
 'x, y, z' 
 '-x, y, -z+1/2' 
 'x+1/2, y+1/2, z' 
 '-x+1/2, y+1/2, -z+1/2' 
 '-x, -y, -z' 
 'x, -y, z-1/2' 
 '-x+1/2, -y+1/2, -z' 
 'x+1/2, -y+1/2, z-1/2' 
 
_cell_length_a    17.1640 
_cell_length_b    10.5210 
_cell_length_c    13.7592 
_cell_angle_alpha  90.000 
_cell_angle_beta  124.774 
_cell_angle_gamma  90.000 
 
_shelx_F_squared_multiplier     1.000 
 
loop_ 
 _refln_index_h 
 _refln_index_k 
 _refln_index_l 
 _refln_F_squared_calc 
 _refln_F_squared_meas 
 _refln_F_squared_sigma 
 _refln_observed_status 
   2   0   0    52882.24    42208.38    344.34 o 
   4   0   0      440.86      443.24      8.95 o 
   6   0   0      335.39      288.58      9.83 o 
   8   0   0       18.44       24.07      5.35 o 
  10   0   0      668.32      609.63     18.77 o 
  12   0   0      141.92      136.44     11.59 o 
  14   0   0        1.81       -8.02      8.02 o 
  16   0   0       43.12       41.90      9.81 o 
   1   1   0     9020.99     7097.27    106.20 o 
   3   1   0     1505.31     1289.63     14.53 o 
   5   1   0     2332.23     2356.26     24.52 o 
   7   1   0     9025.92     9703.16     60.96 o 
   9   1   0      273.47      271.31     12.49 o 
  11   1   0      292.72      258.78     14.28 o 
  13   1   0      952.41      962.15     30.40 o 
  15   1   0       53.05       30.31     11.59 o 
   0   2   0     4669.53     4042.13     22.89 o 
   2   2   0     4220.68     3663.85     24.36 o 
   4   2   0       31.65       46.36      3.57 o 
   6   2   0      119.82      110.61      7.14 o 
   8   2   0     1328.52     1346.82     25.12 o 
  10   2   0        5.79        8.02      6.24 o 
  12   2   0     1836.01     1729.67     37.68 o 
  14   2   0      309.77      273.90     18.74 o 
  16   2   0       13.40        3.57     11.59 o 
   1   3   0     3674.18     3254.39     25.87 o 
   3   3   0     1636.10     1514.14     18.97 o 
   5   3   0     2240.25     2561.08     28.94 o 
   7   3   0     1447.52     1526.75     26.04 o 
   9   3   0      312.91      288.29     13.39 o 
  11   3   0       42.04       41.01      9.81 o 
  13   3   0      231.29      234.60     17.84 o 
  15   3   0       44.03       45.46     10.70 o 
   0   4   0       11.67       10.70      2.67 o 
   2   4   0      910.60      903.55     16.15 o 
   4   4   0      175.77      210.59      8.92 o 
   6   4   0      107.25       79.37      7.13 o 
   8   4   0      452.58      460.85     16.97 o 
  10   4   0       31.16       41.01      8.02 o 
  12   4   0      323.48      302.49     17.85 o 
  14   4   0        0.44       -4.46      8.91 o 
  16   4   0       37.99       37.44     12.48 o 
   1   5   0      713.33      703.69     16.12 o 
   3   5   0      206.51      159.74      8.92 o 
   5   5   0        0.00        8.02      4.46 o 
   7   5   0      170.17      181.08     11.60 o 
   9   5   0      764.40      758.08     24.14 o 
  11   5   0       52.55       63.30      9.81 o 
  13   5   0       16.47       13.37      9.81 o 
  15   5   0       68.68       52.60     14.26 o 
   0   6   0     2368.50     2633.21     33.39 o 
   2   6   0      180.17      140.07      8.92 o 
   4   6   0      120.37      128.43      9.81 o 
   6   6   0      145.75      156.97     10.70 o 
   8   6   0       96.50      118.59     10.70 o 
  10   6   0       30.85       32.98     10.70 o 
  12   6   0       54.79       57.06      9.81 o 
  14   6   0       10.58       11.59      9.80 o 
   1   7   0       91.60       89.17      8.03 o 
   3   7   0      147.23      160.54     10.70 o 
   5   7   0        1.13        9.80      5.35 o 
   7   7   0      393.88      344.56     16.96 o 
   9   7   0       18.90       -2.67      9.81 o 
  11   7   0        3.37        9.80      8.02 o 
  13   7   0        9.43       16.04      8.91 o 
   0   8   0      283.81      274.84     14.28 o 
   2   8   0      524.31      515.37     18.76 o 
   4   8   0      232.68      188.24     13.38 o 
   6   8   0        2.47       10.70      5.35 o 
   8   8   0      297.19      245.36     16.95 o 
  10   8   0      240.13      221.21     16.95 o 
  12   8   0        0.72       -9.80      9.80 o 
   1   9   0      504.27      493.80     20.54 o 
   3   9   0     1467.93     1376.14     34.05 o 
   5   9   0      187.87      198.00     14.27 o 
   7   9   0        1.00       12.48      6.24 o 
   9   9   0       84.84       99.85     13.37 o 
  11   9   0       12.36       16.94     11.59 o 
   0  10   0        5.67        5.35      8.02 o 
   2  10   0        9.83        7.13      8.91 o 
   4  10   0       68.41       60.62      8.92 o 
   6  10   0       67.04       49.92     11.59 o 
   8  10   0       40.73       64.18     11.59 o 
  10  10   0       56.09       94.50     15.16 o 
   1  11   0        7.96       16.94      8.91 o 
   3  11   0       23.48        6.24      9.81 o 
   5  11   0       15.63       16.94      9.81 o 
   7  11   0        0.59        3.57      8.02 o 
   0  12   0      238.50      285.42     21.41 o 
   2  12   0      235.98      322.88     20.51 o 
   4  12   0       21.59       16.94     10.70 o 
 -17   1   1        3.64       19.61     11.59 o 
 -15   1   1       64.70       54.38     12.48 o 
 -13   1   1       31.44       23.18      8.02 o 
 -11   1   1     1185.57     1229.78     28.66 o 
  -9   1   1      543.19      552.35     16.98 o 
  -7   1   1      118.36      110.61      8.03 o 
  -5   1   1      594.04      578.00     11.65 o 
  -3   1   1     2573.63     2222.98     17.56 o 
  -1   1   1     2482.12     2379.60     14.15 o 
   1   1   1       19.86       11.59      1.78 o 
   3   1   1     4796.34     4651.75     30.82 o 
   5   1   1     4161.67     4464.56     36.68 o 
   7   1   1      637.50      682.41     17.89 o 
   9   1   1      530.54      564.62     18.76 o 
  11   1   1        0.19       -6.24      6.24 o 
  13   1   1       38.33       41.01     10.70 o 
  15   1   1        1.03        3.57      9.80 o 
 -16   2   1        2.05       -0.89      9.80 o 
 -14   2   1       29.14       35.66      8.91 o 
 -12   2   1      337.51      334.67     16.96 o 
 -10   2   1     1235.84     1165.92     25.99 o 
  -8   2   1     4048.81     3882.98     40.98 o 
  -6   2   1      851.68      825.79     15.24 o 
  -4   2   1      154.59      125.86      5.36 o 
  -2   2   1     6463.53     5931.46     30.87 o 
   0   2   1     8691.12     7159.08    142.21 o 
   2   2   1     2855.72     2551.62     22.03 o 
   4   2   1      741.12      732.31     14.34 o 
   6   2   1       28.65       26.74      5.35 o 
   8   2   1        1.30        8.91      4.46 o 
  10   2   1      447.52      425.91     18.75 o 
  12   2   1      434.86      482.03     21.42 o 
  14   2   1      117.47      134.64     13.37 o 
 -17   3   1        0.64       -1.78      9.80 o 
 -15   3   1       33.80       23.18      8.91 o 
 -13   3   1      871.42      869.83     28.61 o 
 -11   3   1     1793.29     1850.74     36.80 o 
  -9   3   1      146.69      178.39     10.70 o 
  -7   3   1        3.16        0.00      3.57 o 
  -5   3   1     1814.57     1743.02     22.57 o 
  -3   3   1     2484.20     2366.84     23.68 o 
  -1   3   1    10981.36     9331.21    186.11 o 
   1   3   1       41.46       65.98      3.57 o 
   3   3   1     1134.96     1085.00     17.08 o 
   5   3   1     1469.16     1443.10     23.38 o 
   7   3   1       31.54       24.07      5.35 o 
   9   3   1      469.57      460.81     17.86 o 
  11   3   1     2706.48     2778.54     44.99 o 
  13   3   1       92.03       98.97     13.37 o 
  15   3   1       10.91       21.39      8.02 o 
 -16   4   1       60.78       66.86     12.48 o 
 -14   4   1      394.52      349.83     19.63 o 
 -12   4   1      473.38      408.91     19.64 o 
 -10   4   1       66.72       76.68      8.92 o 
  -8   4   1      975.27      994.79     22.38 o 
  -6   4   1      849.80      988.68     20.60 o 
  -4   4   1     4005.74     3963.00     35.67 o 
  -2   4   1     2520.14     2300.83     25.42 o 
   0   4   1      333.86      298.53      6.32 o 
   2   4   1        0.20       -2.67      2.67 o 
   4   4   1     3280.58     3194.50     34.52 o 
   6   4   1       91.28       98.98      7.13 o 
   8   4   1      107.32      102.55      9.81 o 
  10   4   1       72.67       74.00     10.70 o 
  12   4   1      167.35      170.34     15.16 o 
  14   4   1       11.10       13.37      8.91 o 
 -15   5   1       59.01       73.10     11.59 o 
 -13   5   1        3.19        2.67      8.02 o 
 -11   5   1      463.81      417.83     19.64 o 
  -9   5   1      567.26      577.12     20.55 o 
  -7   5   1      667.22      718.84     19.67 o 
  -5   5   1     3345.15     3355.76     38.09 o 
  -3   5   1     2520.10     2707.15     31.66 o 
  -1   5   1        0.90        3.57      2.67 o 
   1   5   1     6005.67     5929.82     46.15 o 
   3   5   1     1936.07     2036.57     28.82 o 
   5   5   1       12.28        4.46      5.35 o 
   7   5   1       48.18       50.82      8.92 o 
   9   5   1      145.92      131.99     13.38 o 
  11   5   1       12.15       13.37      8.91 o 
  13   5   1        7.20      -10.70     10.70 o 
 -14   6   1      100.11      111.45     13.37 o 
 -12   6   1      419.42      357.01     19.64 o 
 -10   6   1      783.43      719.51     25.03 o 
  -8   6   1       19.41       22.29      8.02 o 
  -6   6   1        1.49        4.46      4.46 o 
  -4   6   1      216.59      202.55     10.71 o 
  -2   6   1     3859.51     3726.70     39.99 o 
   0   6   1      872.25     1027.59     15.20 o 
   2   6   1       18.60       -2.67      4.46 o 
   4   6   1      491.82      452.92     16.08 o 
   6   6   1      353.00      341.87     16.07 o 
   8   6   1     4044.59     3797.69     51.55 o 
  10   6   1     1095.28     1048.40     31.31 o 
  12   6   1       34.70       49.03      9.81 o 
  14   6   1        0.19       -2.67     10.70 o 
 -13   7   1       52.89       49.03     10.70 o 
 -11   7   1      279.10      228.38     16.95 o 
  -9   7   1      137.64      164.08     14.27 o 
  -7   7   1      127.55      137.33     10.70 o 
  -5   7   1      629.49      567.48     18.77 o 
  -3   7   1      260.47      282.88     13.39 o 
  -1   7   1       54.41       48.14      6.24 o 
   1   7   1      199.24      169.50     11.60 o 
   3   7   1      608.29      648.78     20.55 o 
   5   7   1        0.02        2.67      5.35 o 
   7   7   1      405.62      374.90     18.75 o 
   9   7   1      559.32      526.85     22.32 o 
  11   7   1       17.41       24.07      9.81 o 
  13   7   1        7.97       11.59      8.91 o 
 -12   8   1       14.31       10.70      9.81 o 
 -10   8   1       17.57       24.07      8.91 o 
  -8   8   1      474.90      475.84     22.32 o 
  -6   8   1       30.50       45.46      8.02 o 
  -4   8   1     2074.01     2043.90     36.84 o 
  -2   8   1     2067.68     2054.29     35.95 o 
   0   8   1        6.51        4.01      5.04 o 
   2   8   1      490.63      488.49     19.65 o 
   4   8   1      136.18      120.39     11.59 o 
   6   8   1      280.02      245.35     15.17 o 
   8   8   1      185.44      197.99     14.27 o 
  10   8   1       56.81       57.06      9.81 o 
  12   8   1       20.98       -4.46     10.70 o 
 -11   9   1        5.00       27.63      8.91 o 
  -9   9   1       37.12       38.33     10.70 o 
  -7   9   1       63.72       83.80     10.70 o 
  -5   9   1       24.66       32.98      9.81 o 
  -3   9   1      446.26      486.55     19.64 o 
  -1   9   1        7.16        0.89      7.13 o 
   1   9   1      250.98      251.58     16.06 o 
   3   9   1     1741.49     1608.67     37.66 o 
   5   9   1      755.67      709.48     25.91 o 
   7   9   1        4.85       18.72      6.24 o 
   9   9   1      114.33      148.90     15.16 o 
  11   9   1        9.20       13.37     10.70 o 
 -10  10   1        0.22       -3.57     10.70 o 
  -8  10   1        1.75       11.59      8.02 o 
  -6  10   1        0.12       -8.02      8.02 o 
  -4  10   1        0.54        7.13      7.13 o 
  -2  10   1      117.51      124.83     12.48 o 
   0  10   1       12.98       16.04      5.04 o 
   2  10   1       21.26       18.72      8.91 o 
   4  10   1      223.07      239.94     16.06 o 
   6  10   1        0.47       -1.78      8.02 o 
   8  10   1        6.10       28.52      8.91 o 
  -7  11   1       12.47       19.61      8.91 o 
  -5  11   1       48.00       51.70     11.59 o 
  -3  11   1       30.26       29.42     10.70 o 
  -1  11   1       14.87       22.28      8.91 o 
   1  11   1       26.25       32.09      8.91 o 
   3  11   1        6.16        0.89      9.80 o 
   5  11   1        1.10       -5.35      8.91 o 
   7  11   1        0.66       11.59      9.80 o 
  -4  12   1       13.26       25.85      9.81 o 
  -2  12   1        3.26      -11.59     11.59 o 
   0  12   1        3.23        5.77      9.80 o 
   2  12   1       11.45        0.89     10.70 o 
   4  12   1        0.02      -11.59     11.59 o 
 -18   0   2      199.92      255.06     19.62 o 
 -16   0   2      180.57      222.06     16.05 o 
 -14   0   2       61.87       52.60      8.02 o 
 -12   0   2        0.08        1.78      5.35 o 
 -10   0   2     2947.20     3129.42     38.87 o 
  -8   0   2     8691.71     9620.27     58.13 o 
  -6   0   2      123.16      118.67      5.35 o 
  -4   0   2     5199.58     5344.87    122.31 o 
  -2   0   2     3703.69     4122.58     85.83 o 
   0   0   2     3239.34     3952.54     73.18 o 
   2   0   2     2109.98     2317.07     20.95 o 
   4   0   2      105.11      123.10      6.24 o 
   6   0   2     5419.15     6017.91     49.55 o 
   8   0   2     1854.28     1920.40     33.25 o 
  10   0   2       10.02        4.46      7.13 o 
  12   0   2       96.68       83.81     11.59 o 
  14   0   2       71.09       54.38     11.59 o 
 -17   1   2       28.73       32.98     10.70 o 
 -15   1   2      390.18      385.54     19.63 o 
 -13   1   2      336.85      315.92     16.06 o 
 -11   1   2     1588.61     1639.65     30.51 o 
  -9   1   2      150.70      120.43      8.03 o 
  -7   1   2      258.01      255.38      8.93 o 
  -5   1   2     1292.16     1324.67     16.24 o 
  -3   1   2    16897.76    15776.78    210.59 o 
  -1   1   2       62.77       68.70      2.68 o 
   1   1   2    14916.42    14559.90    216.29 o 
   3   1   2     2039.12     2065.37     22.66 o 
   5   1   2      290.56      285.74     10.72 o 
   7   1   2       14.70       18.72      4.46 o 
   9   1   2     1089.88     1062.65     26.86 o 
  11   1   2      164.94      164.10     13.38 o 
  13   1   2      368.19      327.49     19.63 o 
  15   1   2        5.13       14.26      9.80 o 
 -18   2   2        6.02       18.72      9.80 o 
 -16   2   2      154.88      154.27     15.16 o 
 -14   2   2       79.39       96.29     12.48 o 
 -12   2   2       44.34       40.12      8.91 o 
 -10   2   2       28.76       25.85      6.24 o 
  -8   2   2     3393.05     3642.03     37.25 o 
  -6   2   2      565.12      598.79     12.53 o 
  -4   2   2     2157.63     2124.99     20.93 o 
  -2   2   2      768.82      685.53     10.80 o 
   0   2   2       95.53       90.20      3.15 o 
   2   2   2     1304.09     1289.00     17.13 o 
   4   2   2      629.08      700.80     15.22 o 
   6   2   2     2361.96     2620.06     33.38 o 
   8   2   2        5.57        2.67      6.24 o 
  10   2   2       27.28       24.96      8.02 o 
  12   2   2      117.23      154.26     15.16 o 
  14   2   2      102.80       95.40     14.27 o 
 -17   3   2        0.25        0.89      8.91 o 
 -15   3   2        0.17        6.24      8.02 o 
 -13   3   2       14.34       33.87      8.91 o 
 -11   3   2       23.81       28.53      8.02 o 
  -9   3   2      641.81      656.27     17.88 o 
  -7   3   2      875.28      909.35     18.81 o 
  -5   3   2     1026.82      950.96     16.16 o 
  -3   3   2     1196.64     1020.40     15.31 o 
  -1   3   2        1.75        0.89      2.67 o 
   1   3   2     1302.80     1093.55     17.11 o 
   3   3   2      369.60      376.17     11.62 o 
   5   3   2      673.28      685.24     17.89 o 
   7   3   2      205.96      212.33     12.49 o 
   9   3   2       52.64       33.88      9.81 o 
  11   3   2        6.93        9.80      9.80 o 
  13   3   2        0.10        9.80      8.02 o 
 -16   4   2       28.70       24.96     10.70 o 
 -14   4   2        3.75       -8.91      8.91 o 
 -12   4   2        0.75        9.80      6.24 o 
 -10   4   2      273.39      316.78     14.28 o 
  -8   4   2       61.72       80.24      7.13 o 
  -6   4   2     1758.34     1755.61     26.11 o 
  -4   4   2     3184.07     3311.90     31.85 o 
  -2   4   2      725.85      809.12     15.23 o 
   0   4   2      784.89      889.67     40.33 o 
   2   4   2     1956.69     2024.68     27.07 o 
   4   4   2     1657.72     1588.94     26.98 o 
   6   4   2       74.97       74.90      8.02 o 
   8   4   2       71.34       79.35      8.92 o 
  10   4   2        6.50       13.37      7.13 o 
  12   4   2       27.14        1.78     11.59 o 
  14   4   2       25.29       14.26     11.59 o 
 -15   5   2        2.12        4.46      7.13 o 
 -13   5   2      517.49      479.46     23.21 o 
 -11   5   2     1313.54     1323.73     32.24 o 
  -9   5   2       89.63       89.17      8.92 o 
  -7   5   2       33.06       24.07      5.35 o 
  -5   5   2      275.91      268.69     11.60 o 
  -3   5   2     1312.28     1346.38     22.45 o 
  -1   5   2      102.56      108.81      7.14 o 
   1   5   2     1736.02     1748.02     26.10 o 
   3   5   2      378.36      348.29     13.40 o 
   5   5   2        5.09       -3.57      5.35 o 
   7   5   2       82.78       85.60      9.81 o 
   9   5   2     1041.17      993.86     28.63 o 
  11   5   2      418.03      414.12     20.53 o 
  13   5   2        0.54        3.57      8.91 o 
 -16   6   2       26.95       50.81     12.48 o 
 -14   6   2        6.45       16.94     10.70 o 
 -12   6   2       59.14       69.54     10.70 o 
 -10   6   2      466.35      473.21     21.43 o 
  -8   6   2      373.28      341.01     16.07 o 
  -6   6   2      135.46      102.57      8.03 o 
  -4   6   2        8.76        7.13      4.46 o 
  -2   6   2        5.49        9.80      4.46 o 
   0   6   2        1.33       -1.94      3.42 o 
   2   6   2        2.92        0.00      4.46 o 
   4   6   2       39.56       29.42      6.24 o 
   6   6   2      381.44      357.06     16.96 o 
   8   6   2      366.80      388.23     19.63 o 
  10   6   2       55.72       67.75     12.48 o 
  12   6   2        9.69       20.50      9.80 o 
 -15   7   2        0.02        3.57      9.80 o 
 -13   7   2      107.52       86.49     13.37 o 
 -11   7   2       97.00      106.10     11.59 o 
  -9   7   2      358.64      295.41     16.96 o 
  -7   7   2        1.30       -2.67      5.35 o 
  -5   7   2       62.90       66.87      8.02 o 
  -3   7   2      367.97      457.10     16.07 o 
  -1   7   2       39.58       39.23      6.24 o 
   1   7   2      264.75      307.86     13.39 o 
   3   7   2       62.65       56.17      8.92 o 
   5   7   2        2.90        1.78      6.24 o 
   7   7   2      226.55      200.71     15.16 o 
   9   7   2      131.73      123.95     13.38 o 
  11   7   2       86.21       75.78     12.48 o 
 -14   8   2        0.56       -4.46      9.80 o 
 -12   8   2        4.91       -8.02      8.02 o 
 -10   8   2      200.08      201.57     15.16 o 
  -8   8   2        0.37       -7.13      7.13 o 
  -6   8   2       16.69       10.70      8.02 o 
  -4   8   2      908.15      901.61     25.94 o 
  -2   8   2     1332.54     1232.02     29.57 o 
   0   8   2     1326.72     1273.86     28.67 o 
   2   8   2      696.15      682.78     23.24 o 
   4   8   2       32.05       32.98      8.02 o 
   6   8   2       23.26       19.61      8.91 o 
   8   8   2      122.10      103.43     14.27 o 
  10   8   2        0.65       -6.24      8.91 o 
 -13   9   2       11.76        3.57     10.70 o 
 -11   9   2       30.47       20.50     10.70 o 
  -9   9   2        0.97        1.78      7.13 o 
  -7   9   2       51.94       64.19      8.91 o 
  -5   9   2      245.48      242.65     16.06 o 
  -3   9   2       12.94       16.04      8.02 o 
  -1   9   2        0.00        2.67      5.35 o 
   1   9   2       34.49       47.25      9.81 o 
   3   9   2      174.17      157.86     14.27 o 
   5   9   2       20.40       12.48      8.02 o 
   7   9   2        4.47        3.57      8.91 o 
   9   9   2       32.81       29.42     11.59 o 
 -10  10   2       57.99       65.08     13.37 o 
  -8  10   2        1.73       -3.57      7.13 o 
  -6  10   2       72.44       82.02     11.59 o 
  -4  10   2      215.69      224.77     15.16 o 
  -2  10   2       68.13       74.00     10.70 o 
   0  10   2       57.44       56.64      7.56 o 
   2  10   2      200.28      202.46     16.05 o 
   4  10   2       98.25       79.35     13.37 o 
   6  10   2        8.41       -2.67      8.02 o 
   8  10   2       34.93       39.22     11.59 o 
  -9  11   2       28.46       26.74     12.48 o 
  -7  11   2        0.55       -9.80      9.80 o 
  -5  11   2      180.87      165.88     16.05 o 
  -3  11   2      210.10      198.89     16.95 o 
  -1  11   2        0.11        1.78      7.13 o 
   1  11   2      175.95      164.09     16.05 o 
   3  11   2      115.61       82.03     13.37 o 
   5  11   2        1.07       10.70      8.91 o 
  -6  12   2        1.13       -8.91      8.91 o 
  -4  12   2       18.71       38.33      9.81 o 
  -2  12   2        1.98        0.00      9.80 o 
   0  12   2        0.26        7.58     14.71 o 
   2  12   2       15.66       15.15      8.02 o 
 -17   1   3        0.64        7.13      8.91 o 
 -15   1   3       34.11       23.18     10.70 o 
 -13   1   3        0.19        6.24      6.24 o 
 -11   1   3      651.28      614.14     18.77 o 
  -9   1   3      652.73      654.81     17.00 o 
  -7   1   3     3328.99     3692.50     32.84 o 
  -5   1   3     3545.02     3394.00     26.70 o 
  -3   1   3     1446.24     1234.04     14.51 o 
  -1   1   3     1504.08     1571.81     16.33 o 
   1   1   3     2713.88     2773.09     24.65 o 
   3   1   3      315.29      349.26     10.72 o 
   5   1   3       27.44       18.72      5.35 o 
   7   1   3      688.48      669.63     20.56 o 
   9   1   3      903.25      903.28     26.83 o 
  11   1   3       16.87       18.72      8.91 o 
  13   1   3       26.08       45.46      9.81 o 
 -18   2   3      117.70      108.78     14.27 o 
 -16   2   3      119.34      114.13     13.37 o 
 -14   2   3      774.85      891.06     26.81 o 
 -12   2   3      425.35      372.33     16.07 o 
 -10   2   3       38.05       49.92      6.24 o 
  -8   2   3       27.19       17.83      5.35 o 
  -6   2   3       70.49       65.10      4.46 o 
  -4   2   3     1427.88     1305.01     16.26 o 
  -2   2   3     6383.58     6327.26     36.01 o 
   0   2   3     4849.46     4961.85    240.34 o 
   2   2   3      332.72      321.65      9.83 o 
   4   2   3      601.08      593.88     15.20 o 
   6   2   3     1666.73     1601.62     29.64 o 
   8   2   3      714.38      684.69     22.35 o 
  10   2   3      114.89      114.14     12.48 o 
  12   2   3       31.06       13.37     11.59 o 
  14   2   3        2.68       -4.46     10.70 o 
 -17   3   3       15.22       13.37     10.70 o 
 -15   3   3       97.01      106.10     12.48 o 
 -13   3   3     2726.23     2809.29     44.11 o 
 -11   3   3      344.31      363.30     15.17 o 
  -9   3   3        0.23        7.13      4.46 o 
  -7   3   3     3193.65     3095.43     33.61 o 
  -5   3   3      353.59      315.44      9.83 o 
  -3   3   3      572.97      646.55     12.54 o 
  -1   3   3     7552.02     7590.84     44.37 o 
   1   3   3     1950.98     1912.76     24.40 o 
   3   3   3     1518.07     1436.96     23.38 o 
   5   3   3       64.54       74.90      6.24 o 
   7   3   3       61.70       69.54      8.02 o 
   9   3   3     1258.42     1257.94     32.23 o 
  11   3   3      570.76      551.84     24.11 o 
  13   3   3       13.96       19.61      8.91 o 
 -16   4   3        7.45       11.59      8.91 o 
 -14   4   3      185.22      181.94     15.16 o 
 -12   4   3      200.82      203.38     14.27 o 
 -10   4   3       56.07       73.11      7.13 o 
  -8   4   3      116.12      122.18      8.03 o 
  -6   4   3     3130.61     3162.17     34.48 o 
  -4   4   3        4.69       -1.78      3.57 o 
  -2   4   3      596.56      523.54     13.42 o 
   0   4   3     1526.23     1608.18     90.91 o 
   2   4   3     3439.36     3359.09     36.34 o 
   4   4   3      902.96      950.77     22.38 o 
   6   4   3      634.17      623.81     19.66 o 
   8   4   3       90.03       90.05     10.70 o 
  10   4   3      286.89      271.22     18.74 o 
  12   4   3      239.25      247.07     17.84 o 
 -17   5   3        0.26       -7.13     11.59 o 
 -15   5   3       14.44        8.02      8.91 o 
 -13   5   3        1.41       -4.46      8.02 o 
 -11   5   3       92.35       96.30     10.70 o 
  -9   5   3        2.18        4.46      6.24 o 
  -7   5   3        1.51        0.89      3.57 o 
  -5   5   3     1509.03     1660.45     26.96 o 
  -3   5   3     4976.75     5174.99     44.90 o 
  -1   5   3       11.37       10.70      4.46 o 
   1   5   3     1711.62     1800.55     27.88 o 
   3   5   3     2247.22     2334.85     33.33 o 
   5   5   3      609.49      609.44     20.55 o 
   7   5   3      541.65      551.06     21.43 o 
   9   5   3      362.87      309.66     18.74 o 
  11   5   3        0.00        7.13      8.91 o 
  13   5   3       29.18       28.53     10.70 o 
 -16   6   3        3.07        2.67      9.80 o 
 -14   6   3       47.03       45.46     10.70 o 
 -12   6   3     1687.76     1611.68     38.54 o 
 -10   6   3     4740.87     4632.67     56.23 o 
  -8   6   3      265.17      251.63     12.49 o 
  -6   6   3      293.62      278.47     12.50 o 
  -4   6   3        0.36       11.59      4.46 o 
  -2   6   3      578.53      640.02     17.88 o 
   0   6   3     2066.50     1905.01     21.95 o 
   2   6   3       19.04       19.61      5.35 o 
   4   6   3       58.08       44.58      8.02 o 
   6   6   3        0.35       -7.13      7.13 o 
   8   6   3      520.45      478.58     21.43 o 
  10   6   3      275.85      255.13     18.73 o 
  12   6   3       90.71       99.85     14.26 o 
 -15   7   3       11.17       16.04      8.91 o 
 -13   7   3        7.61       16.04      8.02 o 
 -11   7   3      631.13      552.00     24.12 o 
  -9   7   3      265.60      215.91     15.17 o 
  -7   7   3        0.01        1.78      5.35 o 
  -5   7   3      833.10      739.70     22.36 o 
  -3   7   3      238.93      218.60     11.60 o 
  -1   7   3       41.54       57.06      7.13 o 
   1   7   3      236.14      237.33     12.49 o 
   3   7   3      366.49      315.98     16.07 o 
   5   7   3      126.58      108.79     12.48 o 
   7   7   3       29.80       47.25     10.70 o 
   9   7   3      206.45      143.59     15.16 o 
  11   7   3       14.18       18.72      8.91 o 
 -14   8   3       23.47       35.66     10.70 o 
 -12   8   3       65.69       64.19     11.59 o 
 -10   8   3      262.39      263.17     16.95 o 
  -8   8   3      381.08      351.65     17.85 o 
  -6   8   3       98.78       81.14      9.81 o 
  -4   8   3      449.32      437.51     18.75 o 
  -2   8   3       22.67       33.87      8.02 o 
   0   8   3     1886.31     1871.45     92.47 o 
   2   8   3     1271.61     1218.74     31.34 o 
   4   8   3        3.24        8.02      7.13 o 
   6   8   3      210.06      187.31     16.05 o 
   8   8   3       45.70       33.88     11.59 o 
  10   8   3        3.69      -10.70     10.70 o 
 -13   9   3        8.12       29.41      9.80 o 
 -11   9   3      107.43      141.77     14.27 o 
  -9   9   3        9.57       20.50      8.91 o 
  -7   9   3      825.48      750.76     27.71 o 
  -5   9   3     1531.58     1426.45     35.84 o 
  -3   9   3      275.98      250.71     16.06 o 
  -1   9   3       11.66        8.02      8.02 o 
   1   9   3      380.69      415.90     19.63 o 
   3   9   3       38.74       43.68     10.70 o 
   5   9   3       56.39       59.73     10.70 o 
   7   9   3       30.77       25.85      9.81 o 
   9   9   3        5.09        7.13      9.80 o 
 -12  10   3       73.37      101.63     16.05 o 
 -10  10   3       14.19       20.50     10.70 o 
  -8  10   3        2.71       -8.02      8.91 o 
  -6  10   3      268.90      256.03     17.84 o 
  -4  10   3        8.92       -1.78      8.02 o 
  -2  10   3       24.25       21.39      8.02 o 
   0  10   3      150.86      141.12     12.48 o 
   2  10   3        0.48        6.24      8.02 o 
   4  10   3        0.11       -7.13      8.91 o 
   6  10   3        5.60        0.89      8.91 o 
  -9  11   3        1.85       -3.57      8.91 o 
  -7  11   3        0.10        0.00      8.02 o 
  -5  11   3        1.21        5.35      8.91 o 
  -3  11   3        5.11        2.67      9.80 o 
  -1  11   3       21.03       16.05      8.91 o 
   1  11   3       27.87       31.20      9.81 o 
   3  11   3       68.92       78.45     12.48 o 
   5  11   3        6.86       16.94     10.70 o 
  -6  12   3        1.44        6.24      8.02 o 
  -4  12   3        4.69       17.83      9.80 o 
  -2  12   3        5.33       11.59      9.80 o 
   0  12   3        4.11        8.29      7.23 o 
   2  12   3       18.50        1.78     10.70 o 
 -18   0   4       11.54        5.35      8.91 o 
 -16   0   4       11.25        7.13      8.02 o 
 -14   0   4        1.36       -4.46      5.35 o 
 -12   0   4     1249.59     1162.23     25.99 o 
 -10   0   4       37.13       52.60      6.24 o 
  -8   0   4     1023.06     1035.31     18.84 o 
  -6   0   4      324.46      327.09      8.94 o 
  -4   0   4    42764.46    45332.86    459.31 o 
  -2   0   4   299301.16   379290.03   1835.86 o 
   0   0   4    20120.46    22360.31    229.61 o 
   2   0   4       12.28       19.61      3.57 o 
   4   0   4      198.45      244.48     11.60 o 
   6   0   4        3.12       -2.67      5.35 o 
   8   0   4      102.58      114.13      9.81 o 
  10   0   4      276.16      253.37     17.84 o 
  12   0   4        1.41       13.37      8.02 o 
 -19   1   4        0.63       -8.02     10.70 o 
 -17   1   4       88.36       65.98     11.59 o 
 -15   1   4     1193.66     1290.52     33.11 o 
 -13   1   4      174.22      156.98     11.60 o 
 -11   1   4      237.04      265.91     12.49 o 
  -9   1   4     6931.06     7547.06     53.68 o 
  -7   1   4     2019.41     2014.74     24.40 o 
  -5   1   4     1694.89     1520.22     18.99 o 
  -3   1   4    10131.16     9621.73    191.07 o 
  -1   1   4     2463.18     2921.52     25.50 o 
   1   1   4      229.20      198.21      8.04 o 
   3   1   4     1025.52     1088.52     20.62 o 
   5   1   4     3361.09     3472.54     41.65 o 
   7   1   4      195.03      206.95     12.49 o 
   9   1   4      245.69      250.68     16.06 o 
  11   1   4      457.68      491.82     23.21 o 
  13   1   4       17.10       26.74      8.91 o 
 -18   2   4        6.25        0.89      8.91 o 
 -16   2   4      414.86      384.67     20.53 o 
 -14   2   4     2119.56     2064.68     40.41 o 
 -12   2   4        3.24       15.15      6.24 o 
 -10   2   4     1409.06     1483.53     26.92 o 
  -8   2   4      121.39      102.58      7.14 o 
  -6   2   4       89.02       96.33      5.35 o 
  -4   2   4     2537.24     2350.42     23.66 o 
  -2   2   4     2485.84     2745.79     25.47 o 
   0   2   4     1825.93     1907.21    111.11 o 
   2   2   4       35.49       42.79      5.35 o 
   4   2   4      138.33      120.41      8.92 o 
   6   2   4      708.83      687.50     21.46 o 
   8   2   4        0.05        0.00      7.13 o 
  10   2   4      959.06      913.75     31.29 o 
  12   2   4      151.47      148.03     16.05 o 
 -17   3   4       52.38       82.91     11.59 o 
 -15   3   4      214.97      221.21     16.06 o 
 -13   3   4       21.75        6.24      8.91 o 
 -11   3   4      114.92      121.28      8.92 o 
  -9   3   4     1166.89     1321.55     24.21 o 
  -7   3   4     2538.61     2832.65     31.66 o 
  -5   3   4      292.68      264.36      9.82 o 
  -3   3   4     2226.61     2084.07     24.45 o 
  -1   3   4     3529.94     3611.80     32.87 o 
   1   3   4     1069.06      959.03     18.84 o 
   3   3   4     1178.65     1205.25     24.21 o 
   5   3   4      500.70      503.82     17.87 o 
   7   3   4      231.37      223.92     14.27 o 
   9   3   4       46.83       31.20     11.59 o 
  11   3   4      113.53       80.25     15.16 o 
  13   3   4       18.08       26.74     10.70 o 
 -18   4   4       59.16       57.95     11.59 o 
 -16   4   4       10.37        5.35      8.02 o 
 -14   4   4      324.25      264.12     17.85 o 
 -12   4   4       28.30       35.66      7.13 o 
 -10   4   4      304.43      308.81     14.28 o 
  -8   4   4       48.34       39.23      5.35 o 
  -6   4   4        8.44       11.59      4.46 o 
  -4   4   4      501.36      513.20     13.41 o 
  -2   4   4        0.17       -3.57      3.57 o 
   0   4   4      158.85      184.36      6.31 o 
   2   4   4      101.08      107.02      8.92 o 
   4   4   4      123.20      116.83      9.81 o 
   6   4   4      343.70      362.37     16.96 o 
   8   4   4       11.75       -0.89      8.91 o 
  10   4   4      184.19      161.42     16.05 o 
  12   4   4        0.11      -11.59     11.59 o 
 -17   5   4       68.95      106.09     13.37 o 
 -15   5   4        1.94       -5.35      7.13 o 
 -13   5   4       44.78       52.60      9.81 o 
 -11   5   4      577.76      616.38     21.44 o 
  -9   5   4       55.83       61.52      8.02 o 
  -7   5   4        3.72       13.37      4.46 o 
  -5   5   4        0.00        5.35      4.46 o 
  -3   5   4      626.29      605.47     16.10 o 
  -1   5   4      401.23      418.92     14.29 o 
   1   5   4      252.95      206.15     11.60 o 
   3   5   4       17.71       24.96      5.35 o 
   5   5   4      169.17      151.63     12.49 o 
   7   5   4      480.00      440.16     21.43 o 
   9   5   4       50.09       67.75     12.48 o 
  11   5   4       18.75        8.91     10.70 o 
 -16   6   4        8.55        8.02      8.91 o 
 -14   6   4       58.10       67.75     10.70 o 
 -12   6   4       12.00       17.83      9.81 o 
 -10   6   4       87.63       90.95     11.59 o 
  -8   6   4       62.66       75.78      8.02 o 
  -6   6   4       68.53       80.24      8.02 o 
  -4   6   4       20.68       16.94      6.24 o 
  -2   6   4     1710.47     1823.02     30.55 o 
   0   6   4      174.63      173.67      7.87 o 
   2   6   4      178.99      165.91     10.70 o 
   4   6   4      139.65      150.72     11.59 o 
   6   6   4       56.98       57.95     11.59 o 
   8   6   4       18.26       26.74     10.70 o 
  10   6   4       22.94       24.96     11.59 o 
 -15   7   4       11.38       -9.81      9.81 o 
 -13   7   4       12.26        2.67      9.81 o 
 -11   7   4       13.65        7.13      8.02 o 
  -9   7   4      236.41      190.02     14.27 o 
  -7   7   4        0.07        8.02      4.46 o 
  -5   7   4      132.27      169.45     11.59 o 
  -3   7   4       43.05       41.01      7.13 o 
  -1   7   4      124.69      127.53      9.81 o 
   1   7   4       59.98       58.84      8.02 o 
   3   7   4        0.40        8.91      5.35 o 
   5   7   4      358.34      329.30     17.85 o 
   7   7   4       19.97        4.46      9.81 o 
   9   7   4        0.13        6.24      8.02 o 
 -14   8   4        0.11        3.57      8.91 o 
 -12   8   4      251.20      263.15     17.84 o 
 -10   8   4      279.71      231.96     16.06 o 
  -8   8   4        0.00       -7.13      7.13 o 
  -6   8   4      355.15      327.54     17.85 o 
  -4   8   4      348.00      360.57     17.85 o 
  -2   8   4      196.67      174.83     13.38 o 
   0   8   4      465.68      459.44     20.98 o 
   2   8   4      130.22       77.58     12.48 o 
   4   8   4        7.16        4.46      7.13 o 
   6   8   4      185.14      150.72     16.05 o 
   8   8   4      134.08      138.21     15.16 o 
 -13   9   4       16.38       21.39      9.81 o 
 -11   9   4       56.31       68.64     12.48 o 
  -9   9   4       10.01       10.70      8.02 o 
  -7   9   4      176.26      168.56     14.27 o 
  -5   9   4      992.74      988.24     29.51 o 
  -3   9   4      311.24      313.19     16.95 o 
  -1   9   4      517.93      559.85     23.22 o 
   1   9   4     1298.41     1255.91     34.02 o 
   3   9   4      123.35      119.49     13.38 o 
   5   9   4        0.63       -4.46      8.91 o 
   7   9   4       55.91       63.29     13.37 o 
 -12  10   4       76.21      113.22     15.16 o 
 -10  10   4       20.64       31.20     10.70 o 
  -8  10   4       92.56       85.59     12.48 o 
  -6  10   4       67.01       53.49     10.70 o 
  -4  10   4        3.31        7.13      8.02 o 
  -2  10   4        2.27       13.37      8.02 o 
   0  10   4       15.12       11.59     10.70 o 
   2  10   4       43.69       34.77     10.70 o 
   4  10   4       24.73       29.42      9.81 o 
   6  10   4       41.25       40.11     12.48 o 
  -9  11   4        0.27        0.00      9.80 o 
  -7  11   4       20.79       32.09      9.81 o 
  -5  11   4        6.50       17.83      9.80 o 
  -3  11   4        1.03        9.80      9.80 o 
  -1  11   4       11.09        9.81     10.70 o 
   1  11   4       33.16       53.49     11.59 o 
   3  11   4        5.06       14.26      8.91 o 
  -6  12   4       15.86        1.78     11.59 o 
  -4  12   4      202.07      247.04     20.51 o 
  -2  12   4      184.44      264.86     19.62 o 
   0  12   4      164.95      233.01     29.87 o 
 -19   1   5        4.56        9.80      9.80 o 
 -17   1   5       52.45       73.10     11.59 o 
 -15   1   5       72.33       62.41      9.81 o 
 -13   1   5      796.84      885.22     25.04 o 
 -11   1   5       25.66       25.85      5.35 o 
  -9   1   5      137.60      163.24      8.92 o 
  -7   1   5     1259.92     1261.89     19.77 o 
  -5   1   5     1420.19     1376.66     18.92 o 
  -3   1   5     1279.14     1275.67     18.91 o 
  -1   1   5      512.82      541.23     12.52 o 
   1   1   5      920.24     1006.52     18.82 o 
   3   1   5     1251.47     1242.26     25.11 o 
   5   1   5      146.61      165.89     11.59 o 
   7   1   5      195.22      212.29     14.27 o 
   9   1   5        1.16       -9.80      9.80 o 
  11   1   5       14.98       24.07      9.81 o 
 -18   2   5        0.01       -0.89      8.91 o 
 -16   2   5       18.11       25.85      8.91 o 
 -14   2   5      445.50      431.21     18.75 o 
 -12   2   5      794.01      812.03     22.36 o 
 -10   2   5     2989.75     2846.86     36.17 o 
  -8   2   5      265.72      262.46     10.71 o 
  -6   2   5       64.04       74.90      5.35 o 
  -4   2   5      960.22      971.11     17.05 o 
  -2   2   5     2257.03     2487.87     27.16 o 
   0   2   5      281.80      293.57     18.30 o 
   2   2   5      567.80      565.91     16.09 o 
   4   2   5       31.95       32.98      6.24 o 
   6   2   5        0.45        0.89      6.24 o 
   8   2   5      348.01      346.25     19.63 o 
  10   2   5      150.73      148.03     16.94 o 
  12   2   5       69.52       76.67     12.48 o 
 -19   3   5        0.36       15.15     10.70 o 
 -17   3   5       55.47       57.05     10.70 o 
 -15   3   5      841.42      937.64     28.60 o 
 -13   3   5     1226.99     1267.08     30.45 o 
 -11   3   5      171.43      182.86     11.60 o 
  -9   3   5       12.33       15.15      4.46 o 
  -7   3   5      763.70      705.44     16.11 o 
  -5   3   5      894.43      952.83     17.93 o 
  -3   3   5     1783.23     1754.35     24.34 o 
  -1   3   5        4.93        9.80      4.46 o 
   1   3   5      730.05      712.26     17.90 o 
   3   3   5      193.60      203.41     11.60 o 
   5   3   5       21.08        8.02      6.24 o 
   7   3   5      439.53      430.29     19.64 o 
   9   3   5     1431.10     1411.94     37.60 o 
  11   3   5       55.72       33.88     13.37 o 
 -18   4   5       70.30       84.69     14.26 o 
 -16   4   5      411.01      403.39     20.53 o 
 -14   4   5      545.04      526.87     21.43 o 
 -12   4   5       34.31       31.20      7.13 o 
 -10   4   5      551.09      573.61     17.87 o 
  -8   4   5      614.29      708.07     18.77 o 
  -6   4   5     2025.20     2122.93     29.74 o 
  -4   4   5     1191.09     1226.69     21.54 o 
  -2   4   5       63.20       61.52      5.35 o 
   0   4   5        0.16        8.47      3.15 o 
   2   4   5     1300.40     1311.82     26.90 o 
   4   4   5       74.41       80.24      8.92 o 
   6   4   5       59.68       45.47      9.81 o 
   8   4   5        6.84       18.72      8.91 o 
  10   4   5       79.33       98.07     11.59 o 
 -17   5   5       70.80       76.67     13.37 o 
 -15   5   5        0.88       17.83      7.13 o 
 -13   5   5      390.43      354.34     19.64 o 
 -11   5   5      385.26      427.58     17.85 o 
  -9   5   5      424.92      483.98     16.97 o 
  -7   5   5     2512.01     2578.13     36.07 o 
  -5   5   5      968.58     1076.53     22.39 o 
  -3   5   5        5.46       14.26      5.35 o 
  -1   5   5     2565.89     2806.21     37.00 o 
   1   5   5      717.03      624.14     19.67 o 
   3   5   5       38.33       20.50      7.13 o 
   5   5   5      106.95      107.89     10.70 o 
   7   5   5       86.97       90.94     12.48 o 
   9   5   5       18.95       -3.57      9.81 o 
  11   5   5        1.94       -0.89      9.80 o 
 -16   6   5       66.42       82.02     12.48 o 
 -14   6   5      434.99      417.72     20.53 o 
 -12   6   5      667.96      675.40     25.91 o 
 -10   6   5       54.45       53.49      9.81 o 
  -8   6   5        8.17        9.81      5.35 o 
  -6   6   5      245.43      201.66     11.60 o 
  -4   6   5     2154.48     2192.16     34.20 o 
  -2   6   5      609.47      679.24     19.66 o 
   0   6   5        0.36        2.81      7.58 o 
   2   6   5      170.79      173.93     11.60 o 
   4   6   5      273.97      259.63     16.06 o 
   6   6   5     1948.38     1846.02     41.26 o 
   8   6   5      406.07      393.56     21.42 o 
  10   6   5       19.67       24.07     10.70 o 
 -15   7   5       84.34       82.91     13.37 o 
 -13   7   5      235.23      170.37     15.16 o 
 -11   7   5      155.59      189.06     16.05 o 
  -9   7   5       52.24       64.19      8.92 o 
  -7   7   5      501.87      513.51     19.65 o 
  -5   7   5       60.36       48.14      8.92 o 
  -3   7   5       21.79       19.61      7.13 o 
  -1   7   5      138.92      156.07     11.59 o 
   1   7   5      172.24      197.11     13.38 o 
   3   7   5        2.50        2.67      6.24 o 
   5   7   5      348.77      296.26     18.74 o 
   7   7   5      347.30      347.98     21.41 o 
   9   7   5       11.84      -11.59     11.59 o 
 -14   8   5       23.99       10.70      8.91 o 
 -12   8   5        0.01        2.67      7.13 o 
 -10   8   5      525.96      538.40     22.32 o 
  -8   8   5       50.61       63.30      9.81 o 
  -6   8   5     1845.76     1850.99     37.68 o 
  -4   8   5     1321.87     1275.39     31.35 o 
  -2   8   5        0.48       13.37      6.24 o 
   0   8   5      230.75      237.16     11.03 o 
   2   8   5      120.11      120.38     12.48 o 
   4   8   5      144.66      111.47     13.38 o 
   6   8   5       56.86       57.06     11.59 o 
   8   8   5       28.39       37.44     10.70 o 
 -13   9   5        1.79       -9.80      9.80 o 
 -11   9   5       18.21       19.61      8.91 o 
  -9   9   5       28.82       48.14      8.02 o 
  -7   9   5        0.00       -6.24      8.91 o 
  -5   9   5      307.17      290.87     18.74 o 
  -3   9   5       52.93       49.03      9.81 o 
  -1   9   5      134.33      133.76     13.38 o 
   1   9   5     1219.98     1207.98     35.79 o 
   3   9   5      418.71      396.26     21.42 o 
   5   9   5        1.27        0.00      8.02 o 
   7   9   5       61.62       81.13     12.48 o 
 -12  10   5        0.60       20.50      9.80 o 
 -10  10   5        1.06        1.78      8.91 o 
  -8  10   5        2.61       10.70      8.91 o 
  -6  10   5        2.45        0.89      8.91 o 
  -4  10   5       60.24       57.95     10.70 o 
  -2  10   5        0.22       -0.89      8.02 o 
   0  10   5       35.42       32.18      7.23 o 
   2  10   5      100.50      108.77     12.48 o 
   4  10   5        3.94        5.35      9.80 o 
  -9  11   5       13.26        3.57     10.70 o 
  -7  11   5       15.27       28.52      9.81 o 
  -5  11   5       15.05       33.87      9.81 o 
  -3  11   5        5.70       13.37      8.02 o 
  -1  11   5       36.39       51.70     13.37 o 
   1  11   5       11.72        0.00      9.81 o 
   3  11   5        1.51       -1.78      9.80 o 
  -4  12   5        1.40       12.48     10.70 o 
 -20   0   6      162.08      216.69     18.73 o 
 -18   0   6      220.87      262.23     18.73 o 
 -16   0   6       11.88       18.72      8.02 o 
 -14   0   6       40.16       41.90      7.13 o 
 -12   0   6     2116.64     2295.49     35.08 o 
 -10   0   6     3355.23     3634.38     39.88 o 
  -8   0   6      109.07      103.46      7.14 o 
  -6   0   6     4625.13     5060.52     39.48 o 
  -4   0   6     2802.23     3177.92     31.79 o 
  -2   0   6     3057.34     3780.09     35.44 o 
   0   0   6      371.88      377.93      8.84 o 
   2   0   6       94.02       98.09      8.03 o 
   4   0   6     1668.26     1810.30     33.21 o 
   6   0   6      663.21      698.70     23.23 o 
   8   0   6        3.55        8.02      8.91 o 
  10   0   6       82.11      104.31     13.37 o 
 -19   1   6       67.17       59.73     13.37 o 
 -17   1   6      270.62      275.66     17.84 o 
 -15   1   6      354.28      341.81     16.96 o 
 -13   1   6     1203.19     1225.21     28.66 o 
 -11   1   6       40.27       36.55      7.13 o 
  -9   1   6      248.88      264.19     10.71 o 
  -7   1   6      160.08      275.69      9.81 o 
  -5   1   6     4431.71     4204.40     35.77 o 
  -3   1   6      284.75      294.69     10.72 o 
  -1   1   6     3015.92     3459.13     35.38 o 
   1   1   6      788.06      794.73     19.69 o 
   3   1   6      150.06      159.66     10.70 o 
   5   1   6        7.65       13.37      6.24 o 
   7   1   6      405.86      395.41     18.74 o 
   9   1   6       29.50       30.31      9.81 o 
  11   1   6      199.57      183.72     18.73 o 
 -18   2   6      138.22      130.19     14.27 o 
 -16   2   6       25.64       32.98      9.81 o 
 -14   2   6       28.53       36.55      8.02 o 
 -12   2   6      249.63      256.08     13.38 o 
 -10   2   6     1933.60     2014.25     30.59 o 
  -8   2   6       21.84       16.94      4.46 o 
  -6   2   6      908.03      825.45     17.03 o 
  -4   2   6      367.22      332.34     10.72 o 
  -2   2   6       26.68       29.42      4.46 o 
   0   2   6      270.16      283.31     18.74 o 
   2   2   6      239.95      250.74     12.49 o 
   4   2   6      793.69      863.79     24.14 o 
   6   2   6       29.60       26.74      8.91 o 
   8   2   6       15.44       16.94     10.70 o 
  10   2   6      105.66      118.58     15.16 o 
 -19   3   6        0.69        5.35      8.91 o 
 -17   3   6        0.13        2.67      8.02 o 
 -15   3   6       18.34       31.20      9.81 o 
 -13   3   6        1.47        8.91      7.13 o 
 -11   3   6      616.62      649.72     18.77 o 
  -9   3   6      274.30      275.79     11.60 o 
  -7   3   6      317.13      290.18     11.61 o 
  -5   3   6       26.12       27.64      4.46 o 
  -3   3   6        6.32        5.35      4.46 o 
  -1   3   6      212.75      194.53      9.82 o 
   1   3   6       34.50       39.23      6.24 o 
   3   3   6      268.93      306.96     14.28 o 
   5   3   6       26.30       29.42      8.02 o 
   7   3   6       39.13       35.66      9.81 o 
   9   3   6        1.20       -7.13     10.70 o 
  11   3   6        0.00       -6.24     12.48 o 
 -18   4   6       20.39       29.42     10.70 o 
 -16   4   6        2.44       -2.67      8.02 o 
 -14   4   6        0.65        1.78      7.13 o 
 -12   4   6      200.98      198.92     13.38 o 
 -10   4   6       32.89       55.27      7.13 o 
  -8   4   6      747.00      728.12     19.68 o 
  -6   4   6     1001.82      966.65     20.61 o 
  -4   4   6      245.09      229.37     10.71 o 
  -2   4   6      314.59      341.03     13.39 o 
   0   4   6      267.57      300.86     33.47 o 
   2   4   6      617.78      632.69     20.55 o 
   4   4   6       71.32       56.17      9.81 o 
   6   4   6        2.16       10.70      7.13 o 
   8   4   6       12.45        3.57      9.81 o 
  10   4   6       31.09       32.09     12.48 o 
 -17   5   6        0.85       -3.57      8.02 o 
 -15   5   6      351.95      334.62     18.74 o 
 -13   5   6      687.00      632.57     24.12 o 
 -11   5   6       75.19       64.19      8.92 o 
  -9   5   6       95.20       99.87      8.92 o 
  -7   5   6       10.29        1.78      6.24 o 
  -5   5   6      344.69      352.64     14.28 o 
  -3   5   6      355.40      374.09     14.28 o 
  -1   5   6      766.19      867.53     22.36 o 
   1   5   6       66.25       64.19      8.02 o 
   3   5   6        8.04        5.35      6.24 o 
   5   5   6       60.08       71.32     10.70 o 
   7   5   6      473.84      440.96     23.21 o 
   9   5   6      186.33      177.47     18.73 o 
 -16   6   6        3.30       -4.46      8.91 o 
 -14   6   6       29.31       12.48     10.70 o 
 -12   6   6      275.94      288.17     18.74 o 
 -10   6   6      235.56      218.57     14.27 o 
  -8   6   6      100.89       76.69      9.81 o 
  -6   6   6        1.67        2.67      6.24 o 
  -4   6   6        3.01       -0.89      6.24 o 
  -2   6   6        0.75       -2.67      6.24 o 
   0   6   6       12.57        7.13      4.41 o 
   2   6   6        0.08        4.46      6.24 o 
   4   6   6      221.36      190.00     15.16 o 
   6   6   6      138.68      148.03     16.05 o 
   8   6   6       20.50       28.52     10.70 o 
 -15   7   6       62.86       65.08     11.59 o 
 -13   7   6       27.37       21.39     10.70 o 
 -11   7   6      298.05      296.22     17.84 o 
  -9   7   6       29.40       32.09      8.02 o 
  -7   7   6       10.18       -2.67      7.13 o 
  -5   7   6      196.10      197.13     13.38 o 
  -3   7   6      177.65      178.39     11.60 o 
  -1   7   6       52.28       57.06      8.92 o 
   1   7   6       19.52       24.07      6.24 o 
   3   7   6        0.37       -0.89      7.13 o 
   5   7   6       86.09       72.22     13.37 o 
   7   7   6       88.96       64.19     13.37 o 
 -14   8   6        9.75        8.02      8.91 o 
 -12   8   6      155.12      168.54     15.16 o 
 -10   8   6        7.76       10.70      8.02 o 
  -8   8   6        1.53       -8.02      8.02 o 
  -6   8   6      476.86      479.45     21.43 o 
  -4   8   6      644.10      626.25     24.12 o 
  -2   8   6      616.35      678.87     24.12 o 
   0   8   6      250.74      249.42     11.66 o 
   2   8   6       29.72       24.96      9.81 o 
   4   8   6       38.68       45.46     10.70 o 
   6   8   6       34.76       10.70     11.59 o 
 -13   9   6       19.10        8.91     10.70 o 
 -11   9   6        0.19       13.37      7.13 o 
  -9   9   6       61.58       88.26     10.70 o 
  -7   9   6      201.31      214.06     16.05 o 
  -5   9   6        1.48        1.78      9.80 o 
  -3   9   6        0.11       -8.02      8.02 o 
  -1   9   6       35.63       57.94     10.70 o 
   1   9   6       76.86       97.18     13.37 o 
   3   9   6        6.04       -6.24      8.91 o 
   5   9   6        9.54       23.18      8.91 o 
 -12  10   6       48.07       49.03     12.48 o 
 -10  10   6        0.01        7.13      8.91 o 
  -8  10   6       24.57       16.05     10.70 o 
  -6  10   6      114.41      121.26     13.37 o 
  -4  10   6       35.52       39.22      9.81 o 
  -2  10   6       29.77       29.42     11.59 o 
   0  10   6       95.16       99.17     10.09 o 
   2  10   6       65.60       69.54     11.59 o 
   4  10   6       12.11      -12.48     12.48 o 
  -9  11   6        0.06       11.59      9.80 o 
  -7  11   6      151.66      132.87     16.05 o 
  -5  11   6      135.43      145.34     15.16 o 
  -3  11   6        0.25       16.04      8.91 o 
  -1  11   6       77.04       90.94     13.37 o 
   1  11   6       33.49       47.25     10.70 o 
 -19   1   7        0.39        9.80      8.02 o 
 -17   1   7        3.88       -1.78      8.91 o 
 -15   1   7        1.99        9.80      7.13 o 
 -13   1   7      426.90      464.28     17.86 o 
 -11   1   7      156.29      129.33      9.81 o 
  -9   1   7      649.93      660.88     16.99 o 
  -7   1   7      248.78      259.74     10.71 o 
  -5   1   7      772.75      732.37     17.01 o 
  -3   1   7      375.74      377.83     13.40 o 
  -1   1   7      786.51      883.28     19.69 o 
   1   1   7       71.88       88.27      8.92 o 
   3   1   7        1.55        1.78      6.24 o 
   5   1   7      362.53      384.66     18.74 o 
   7   1   7      418.83      443.58     22.31 o 
   9   1   7        7.82       17.83      8.91 o 
 -20   2   7       84.66      116.79     14.26 o 
 -18   2   7       74.89       63.30     11.59 o 
 -16   2   7      722.70      821.08     27.70 o 
 -14   2   7      324.98      350.71     17.85 o 
 -12   2   7       32.32       32.98      7.13 o 
 -10   2   7       73.61       75.79      8.02 o 
  -8   2   7        0.77        1.78      3.57 o 
  -6   2   7      146.61      137.38      8.03 o 
  -4   2   7     1307.25     1395.03     23.34 o 
  -2   2   7     1102.54     1277.37     23.31 o 
   0   2   7      343.14      358.78     20.98 o 
   2   2   7      164.43      134.68     12.49 o 
   4   2   7      298.05      272.16     16.06 o 
   6   2   7      288.25      310.48     17.84 o 
   8   2   7       10.43       20.50     10.70 o 
  10   2   7       17.37       35.66     10.70 o 
 -19   3   7       13.40       19.61      9.81 o 
 -17   3   7       65.44       70.43     10.70 o 
 -15   3   7     1488.87     1508.57     35.83 o 
 -13   3   7      181.27      206.93     13.38 o 
 -11   3   7       54.89       59.73      7.13 o 
  -9   3   7     1662.18     1618.59     28.74 o 
  -7   3   7       25.79       31.20      5.35 o 
  -5   3   7      572.10      563.20     16.09 o 
  -3   3   7     1352.13     1367.59     25.13 o 
  -1   3   7      552.64      646.99     17.87 o 
   1   3   7      356.16      348.14     15.18 o 
   3   3   7       59.72       44.58      8.02 o 
   5   3   7       15.48       21.39      8.02 o 
   7   3   7      520.00      532.98     25.00 o 
   9   3   7      263.83      227.46     20.52 o 
 -18   4   7        2.10       10.70      8.02 o 
 -16   4   7      127.95      101.65     13.38 o 
 -14   4   7      240.45      274.76     16.06 o 
 -12   4   7        7.03       21.39      6.24 o 
 -10   4   7      127.18      116.83      9.81 o 
  -8   4   7     1066.68     1081.02     23.29 o 
  -6   4   7        3.28        3.57      5.35 o 
  -4   4   7      234.06      265.02     11.60 o 
  -2   4   7      492.08      603.88     17.87 o 
   0   4   7     1380.89     1456.54    103.54 o 
   2   4   7      565.47      560.97     20.54 o 
   4   4   7      329.03      327.49     17.85 o 
   6   4   7      107.41      100.75     14.27 o 
   8   4   7      128.29      130.18     15.16 o 
 -17   5   7       15.94       21.39      8.91 o 
 -15   5   7        1.40        3.57      8.02 o 
 -13   5   7        4.33        3.57      8.02 o 
 -11   5   7        2.02        1.78      7.13 o 
  -9   5   7        3.13        2.67      6.24 o 
  -7   5   7      396.51      360.71     15.18 o 
  -5   5   7     1981.61     2070.43     34.16 o 
  -3   5   7       34.77       31.20      7.13 o 
  -1   5   7      748.82      846.66     23.25 o 
   1   5   7      838.97      828.88     25.04 o 
   3   5   7      261.41      233.74     16.95 o 
   5   5   7      336.47      345.31     20.52 o 
   7   5   7      205.50      187.29     16.05 o 
 -18   6   7        8.24      -11.59     11.59 o 
 -16   6   7       48.92       43.68     10.70 o 
 -14   6   7     1396.62     1421.67     37.60 o 
 -12   6   7     2990.58     2910.96     47.72 o 
 -10   6   7      143.30      116.83     11.59 o 
  -8   6   7        6.68       -5.35      5.35 o 
  -6   6   7       59.99       73.11      8.92 o 
  -4   6   7      179.79      182.85     13.38 o 
  -2   6   7      438.03      412.49     17.86 o 
   0   6   7        6.07        2.44      4.70 o 
   2   6   7       63.50       54.38      9.81 o 
   4   6   7        5.94        5.35      8.91 o 
   6   6   7      248.22      229.24     18.73 o 
   8   6   7      122.76      121.26     16.94 o 
 -17   7   7        8.30        9.80     10.70 o 
 -15   7   7        1.18        5.35      8.91 o 
 -13   7   7      526.45      510.68     24.11 o 
 -11   7   7       69.20       51.71      9.81 o 
  -9   7   7        0.16        0.89      7.13 o 
  -7   7   7      530.21      517.08     21.43 o 
  -5   7   7      157.49      156.07     12.49 o 
  -3   7   7       17.16       16.94      8.02 o 
  -1   7   7       97.47       98.08     10.70 o 
   1   7   7      112.35       90.06     11.59 o 
   3   7   7       69.21       55.27     11.59 o 
   5   7   7        0.76        1.78     10.70 o 
   7   7   7      100.14       88.27     14.27 o 
 -14   8   7       47.12       38.33     11.59 o 
 -12   8   7      193.30      208.70     16.05 o 
 -10   8   7      319.27      290.87     18.74 o 
  -8   8   7       47.04       43.68     10.70 o 
  -6   8   7      177.94      176.59     14.27 o 
  -4   8   7       48.23       66.86     10.70 o 
  -2   8   7      927.74      955.77     29.50 o 
   0   8   7      447.22      455.95     15.45 o 
   2   8   7        0.07        6.24      8.91 o 
   4   8   7       38.65       54.38     11.59 o 
   6   8   7       42.33       72.21     12.48 o 
 -13   9   7       51.39       65.97     12.48 o 
 -11   9   7        5.34        1.78      9.80 o 
  -9   9   7      586.39      589.34     25.90 o 
  -7   9   7      854.98      865.12     30.39 o 
  -5   9   7      154.05      152.49     14.27 o 
  -3   9   7       54.59       50.81     12.48 o 
  -1   9   7      229.29      248.86     18.73 o 
   1   9   7       18.88       28.52     12.48 o 
   3   9   7       28.10       26.74     10.70 o 
 -12  10   7       13.40       25.85      9.81 o 
 -10  10   7       11.06       16.94      8.91 o 
  -8  10   7      184.71      189.96     17.84 o 
  -6  10   7        2.63        5.35      8.91 o 
  -4  10   7       12.66        5.35      9.81 o 
  -2  10   7      128.15      150.69     15.16 o 
   0  10   7        1.23        1.30      7.48 o 
   2  10   7        2.07       -4.46      9.80 o 
  -9  11   7        3.37        2.67      8.91 o 
  -7  11   7        0.06        2.67      8.91 o 
  -5  11   7        0.36       -4.46      9.80 o 
  -3  11   7       13.22       17.83      9.81 o 
  -1  11   7       14.33       20.50     11.59 o 
 -20   0   8        0.25        8.02      8.91 o 
 -18   0   8       38.80       34.77     10.70 o 
 -16   0   8       28.84       41.01      8.91 o 
 -14   0   8      874.88      904.07     25.04 o 
 -12   0   8       59.43       43.69      7.13 o 
 -10   0   8       96.90       90.96      8.03 o 
  -8   0   8       47.98       33.88      6.24 o 
  -6   0   8    12873.82    13146.32     74.96 o 
  -4   0   8    50284.76    60355.75    735.04 o 
  -2   0   8     4235.48     5041.66     49.09 o 
   0   0   8      188.02      170.22      7.87 o 
   2   0   8      428.42      412.48     17.86 o 
   4   0   8       17.67        0.89      8.02 o 
   6   0   8        0.62       -8.91      9.80 o 
   8   0   8      206.97      239.02     17.84 o 
 -19   1   8       90.96       86.48     12.48 o 
 -17   1   8      780.73      822.95     29.49 o 
 -15   1   8       42.72       62.40     10.70 o 
 -13   1   8      118.06      108.79     10.70 o 
 -11   1   8     1915.80     1839.70     32.35 o 
  -9   1   8      700.51      700.24     17.89 o 
  -7   1   8      913.81      882.91     19.70 o 
  -5   1   8     4024.33     4502.59     43.65 o 
  -3   1   8      537.64      671.15     18.77 o 
  -1   1   8        8.75       13.37      5.35 o 
   1   1   8      347.81      364.18     16.96 o 
   3   1   8      858.52      878.91     25.93 o 
   5   1   8       59.16       48.14     10.70 o 
   7   1   8      162.82      177.46     16.94 o 
   9   1   8      165.50      198.86     17.83 o 
 -20   2   8        1.26        7.13     10.70 o 
 -18   2   8      384.13      363.19     21.42 o 
 -16   2   8     1468.66     1630.04     38.51 o 
 -14   2   8        2.46        4.46      7.13 o 
 -12   2   8      754.72      752.79     22.35 o 
 -10   2   8       45.65       42.79      6.24 o 
  -8   2   8       14.98        8.02      4.46 o 
  -6   2   8      423.46      384.07     14.29 o 
  -4   2   8      507.83      564.71     16.98 o 
  -2   2   8      390.21      483.96     16.07 o 
   0   2   8       82.03       95.19     10.25 o 
   2   2   8       21.58       30.31      6.24 o 
   4   2   8      206.24      195.34     15.16 o 
   6   2   8        1.02       -9.80      9.80 o 
   8   2   8      320.61      351.50     22.30 o 
 -19   3   8       30.17       26.74      9.81 o 
 -17   3   8       81.25       71.32     13.37 o 
 -15   3   8        2.95       -9.80      9.80 o 
 -13   3   8        0.45        1.78      6.24 o 
 -11   3   8      442.39      423.25     16.97 o 
  -9   3   8     1299.89     1341.06     26.89 o 
  -7   3   8        6.01        8.91      4.46 o 
  -5   3   8      568.38      532.64     16.98 o 
  -3   3   8      994.18     1032.29     23.28 o 
  -1   3   8      264.10      297.14     13.38 o 
   1   3   8      214.34      212.31     13.38 o 
   3   3   8       64.47       68.65     10.70 o 
   5   3   8       78.85       89.16     13.37 o 
   7   3   8       28.49       16.94     12.48 o 
 -18   4   8       30.00       28.53      9.81 o 
 -16   4   8      183.23      159.64     16.05 o 
 -14   4   8        9.38        8.02      7.13 o 
 -12   4   8      132.70      122.17     10.70 o 
 -10   4   8        3.46        5.35      6.24 o 
  -8   4   8       22.42       17.83      6.24 o 
  -6   4   8      133.37      141.81      9.81 o 
  -4   4   8        8.45       12.48      6.24 o 
  -2   4   8       21.63       15.15      8.02 o 
   0   4   8       42.95       58.28      5.96 o 
   2   4   8       78.62       58.84     10.70 o 
   4   4   8      128.13       98.98     14.27 o 
   6   4   8        3.19        2.67      9.80 o 
   8   4   8       73.97       87.37     15.16 o 
 -17   5   8        3.51        5.35      9.80 o 
 -15   5   8       35.95       68.64     10.70 o 
 -13   5   8      215.32      258.68     15.16 o 
 -11   5   8        4.48       13.37      7.13 o 
  -9   5   8        6.80        2.67      7.13 o 
  -7   5   8       18.33       29.42      6.24 o 
  -5   5   8      229.81      255.16     13.38 o 
  -3   5   8      129.18      132.88     11.59 o 
  -1   5   8      135.78      133.77     12.49 o 
   1   5   8       20.32       13.37      8.02 o 
   3   5   8      107.57      116.81     12.48 o 
   5   5   8      186.21      214.04     16.94 o 
   7   5   8       22.11       17.83     12.48 o 
 -18   6   8        3.97       15.15      8.91 o 
 -16   6   8       28.39       38.33     10.70 o 
 -14   6   8        1.28        4.46     10.70 o 
 -12   6   8       34.06       45.46      9.81 o 
 -10   6   8        6.34       19.61      6.24 o 
  -8   6   8       34.76       33.88      8.02 o 
  -6   6   8        8.14       17.83      7.13 o 
  -4   6   8      615.71      635.20     21.44 o 
  -2   6   8       76.13      111.45     10.70 o 
   0   6   8       63.15       62.86      6.93 o 
   2   6   8       69.62       69.54     10.70 o 
   4   6   8       14.07        7.13     11.59 o 
   6   6   8        3.50       10.70     10.70 o 
 -17   7   8        8.52       -0.89      9.80 o 
 -15   7   8       13.88        8.02      9.81 o 
 -13   7   8        7.22        4.46     10.70 o 
 -11   7   8       77.13       75.78     12.48 o 
  -9   7   8        9.44        8.91      6.24 o 
  -7   7   8       75.87       70.43     10.70 o 
  -5   7   8       20.96       18.72      8.02 o 
  -3   7   8       93.24       90.95     12.48 o 
  -1   7   8        5.38        4.46      7.13 o 
   1   7   8        7.93       -8.02      9.80 o 
   3   7   8      185.83      179.26     16.94 o 
   5   7   8       13.27       -2.67     11.59 o 
 -14   8   8      154.44      161.40     16.05 o 
 -12   8   8      168.94      178.36     15.16 o 
 -10   8   8        0.00       -8.02      8.02 o 
  -8   8   8      286.52      316.72     19.63 o 
  -6   8   8      142.26      127.52     13.38 o 
  -4   8   8       88.87      110.56     12.48 o 
  -2   8   8      310.95      323.87     19.63 o 
   0   8   8       53.75       48.34      8.49 o 
   2   8   8        9.70        3.57      9.80 o 
   4   8   8       83.20       82.02     14.26 o 
 -13   9   8       13.96       21.39     10.70 o 
 -11   9   8       17.30       11.59     10.70 o 
  -9   9   8      119.30      128.40     14.27 o 
  -7   9   8      422.26      497.11     24.10 o 
  -5   9   8      153.61      179.24     16.05 o 
  -3   9   8      362.68      406.00     24.09 o 
  -1   9   8      675.48      752.89     31.26 o 
   1   9   8       53.81       65.97     12.48 o 
 -12  10   8        3.62       -6.24     11.59 o 
 -10  10   8       71.15       85.59     13.37 o 
  -8  10   8       37.58       41.90     11.59 o 
  -6  10   8        0.92      -10.70     10.70 o 
  -4  10   8        0.04       -9.80      9.80 o 
  -2  10   8       16.25       31.20     11.59 o 
   0  10   8       17.61       24.92     10.25 o 
  -7  11   8        0.02        0.89      9.80 o 
  -5  11   8        0.16       -1.78     10.70 o 
 -19   1   9       11.33       15.15     11.59 o 
 -17   1   9       92.80       93.62     13.37 o 
 -15   1   9      270.13      260.51     16.06 o 
 -13   1   9       28.80       39.22      7.13 o 
 -11   1   9       82.86       93.62      8.92 o 
  -9   1   9      506.55      478.83     16.97 o 
  -7   1   9      431.92      426.90     15.18 o 
  -5   1   9      274.30      300.75     14.28 o 
  -3   1   9      260.42      253.42     13.39 o 
  -1   1   9      173.88      185.53     11.60 o 
   1   1   9      260.21      239.11     15.17 o 
   3   1   9        6.21       13.37      8.91 o 
   5   1   9       64.05       70.43     12.48 o 
   7   1   9        0.80       12.48     10.70 o 
 -20   2   9        2.02       10.70      9.80 o 
 -18   2   9       12.23       15.15     10.70 o 
 -16   2   9      269.40      309.56     17.84 o 
 -14   2   9      235.38      240.86     15.17 o 
 -12   2   9      896.82      847.93     24.15 o 
 -10   2   9       13.86       19.61      6.24 o 
  -8   2   9        0.20        9.80      5.35 o 
  -6   2   9       68.05       55.28      8.02 o 
  -4   2   9      301.22      318.62     14.28 o 
  -2   2   9       42.01       51.71      8.91 o 
   0   2   9      200.42      205.35     28.54 o 
   2   2   9       23.64       28.53      8.02 o 
   4   2   9        2.39        8.91      7.13 o 
   6   2   9      175.90      178.36     18.73 o 
 -19   3   9       56.02       63.29     10.70 o 
 -17   3   9      504.65      527.59     24.10 o 
 -15   3   9      451.68      432.95     20.53 o 
 -13   3   9      105.34      106.11     10.70 o 
 -11   3   9       27.62       26.74      7.13 o 
  -9   3   9      157.24      148.95     11.59 o 
  -7   3   9      150.62      138.25     10.70 o 
  -5   3   9      135.67      143.59     10.70 o 
  -3   3   9        3.55       17.83      6.24 o 
  -1   3   9      262.59      318.52     16.06 o 
   1   3   9       30.91       39.22      8.02 o 
   3   3   9        3.83        4.46      8.91 o 
   5   3   9      271.52      254.23     20.52 o 
   7   3   9      474.21      480.16     27.67 o 
 -18   4   9      281.37      281.89     19.63 o 
 -16   4   9      356.54      350.68     20.52 o 
 -14   4   9       18.50       13.37      8.02 o 
 -12   4   9      221.66      202.50     13.38 o 
 -10   4   9      329.55      329.32     16.06 o 
  -8   4   9      594.60      645.97     20.55 o 
  -6   4   9      244.99      240.90     13.38 o 
  -4   4   9        0.65       -2.67      6.24 o 
  -2   4   9        6.14       15.15      7.13 o 
   0   4   9      220.37      256.59     11.35 o 
   2   4   9       16.69       19.61      8.91 o 
   4   4   9       32.83       35.66     12.48 o 
   6   4   9        1.05       -5.35     10.70 o 
 -17   5   9        2.64       -8.91      8.91 o 
 -15   5   9      241.59      254.22     17.84 o 
 -13   5   9      210.33      220.31     16.06 o 
 -11   5   9      174.63      155.19     13.38 o 
  -9   5   9      855.07      832.47     25.04 o 
  -7   5   9      232.95      238.20     14.27 o 
  -5   5   9        3.06       -6.24      7.13 o 
  -3   5   9      617.84      655.72     22.33 o 
  -1   5   9      213.09      211.40     16.06 o 
   1   5   9       37.32       49.92      9.81 o 
   3   5   9       77.27       78.46     13.37 o 
   5   5   9       27.20       20.50     12.48 o 
 -18   6   9       35.22       25.85      9.81 o 
 -16   6   9      309.26      308.68     20.52 o 
 -14   6   9      326.04      315.85     20.52 o 
 -12   6   9       35.97       24.07     10.70 o 
 -10   6   9       29.99       36.55      8.91 o 
  -8   6   9      108.74       96.30     10.70 o 
  -6   6   9      674.93      693.34     23.23 o 
  -4   6   9      286.24      256.96     16.06 o 
  -2   6   9        7.48       16.04      7.13 o 
   0   6   9       30.69       41.32      6.30 o 
   2   6   9      176.93      175.69     17.84 o 
   4   6   9      636.06      659.88     27.68 o 
 -17   7   9       78.76       68.65     13.37 o 
 -15   7   9      133.27      110.57     14.27 o 
 -13   7   9       86.69       98.96     16.05 o 
 -11   7   9        7.25       -2.67      8.91 o 
  -9   7   9      247.56      282.78     17.84 o 
  -7   7   9        3.08        6.24      7.13 o 
  -5   7   9       14.24       16.94      8.91 o 
  -3   7   9       47.64       57.95     10.70 o 
  -1   7   9       25.35       16.05     10.70 o 
   1   7   9        1.37       10.70      8.02 o 
   3   7   9      197.90      160.53     19.62 o 
 -14   8   9        8.39       18.72      9.80 o 
 -12   8   9      312.73      302.44     20.52 o 
 -10   8   9       60.97       75.78     11.59 o 
  -8   8   9      960.71     1016.49     33.08 o 
  -6   8   9      456.29      468.62     24.10 o 
  -4   8   9        0.75        0.89      9.80 o 
  -2   8   9       30.91       34.77     10.70 o 
   0   8   9       95.63       84.42     10.09 o 
   2   8   9       48.20       50.81     10.70 o 
 -13   9   9        2.33        1.78     10.70 o 
 -11   9   9        7.24       13.37      9.80 o 
  -9   9   9       15.93       11.59     11.59 o 
  -7   9   9      153.18      142.68     16.94 o 
  -5   9   9       38.97       39.22     11.59 o 
  -3   9   9       49.08       65.97     12.48 o 
  -1   9   9      526.64      604.33     29.46 o 
   1   9   9      146.35      160.50     18.73 o 
 -10  10   9        8.09       11.59      9.80 o 
  -8  10   9        3.52      -11.59     11.59 o 
  -6  10   9       22.54       19.61     10.70 o 
  -4  10   9        1.96       15.15      8.91 o 
  -2  10   9       33.55       47.25     11.59 o 
 -20   0  10      138.67      202.41     16.94 o 
 -18   0  10        2.98        0.00      7.13 o 
 -16   0  10       94.31      111.45     11.59 o 
 -14   0  10      804.77      808.95     25.03 o 
 -12   0  10      751.12      743.71     22.35 o 
 -10   0  10        8.17        8.91      6.24 o 
  -8   0  10     1772.73     1754.53     32.33 o 
  -6   0  10      559.68      635.22     20.55 o 
  -4   0  10      791.72      881.65     24.14 o 
  -2   0  10       31.54       14.26      8.02 o 
   0   0  10       34.56       27.41      6.21 o 
   2   0  10      448.87      462.38     22.32 o 
   4   0  10      177.52      187.28     16.05 o 
   6   0  10        0.03        4.46     10.70 o 
 -19   1  10      116.85      157.82     15.16 o 
 -17   1  10      237.78      239.05     16.95 o 
 -15   1  10      480.24      464.25     21.43 o 
 -13   1  10        6.37        0.89      7.13 o 
 -11   1  10       85.66       75.79      8.92 o 
  -9   1  10        2.94        3.57      6.24 o 
  -7   1  10      906.28      911.69     23.26 o 
  -5   1  10      161.59      172.14     11.60 o 
  -3   1  10      586.77      656.63     21.44 o 
  -1   1  10      157.54      198.88     13.38 o 
   1   1  10       35.51       46.35     10.70 o 
   3   1  10        4.90       -2.67      9.80 o 
   5   1  10      108.37      109.67     15.16 o 
 -20   2  10       82.01       74.00     15.16 o 
 -18   2  10        7.35       -4.46      9.80 o 
 -16   2  10        9.78        2.67      9.81 o 
 -14   2  10      245.99      219.46     16.06 o 
 -12   2  10      650.49      635.27     21.44 o 
 -10   2  10        0.02       -5.35      6.24 o 
  -8   2  10      118.34       99.88      9.81 o 
  -6   2  10      135.19      124.86      9.81 o 
  -4   2  10       32.01       39.22      8.02 o 
  -2   2  10        5.67        8.02      6.24 o 
   0   2  10      133.84      148.35     15.61 o 
   2   2  10      166.15      145.36     15.16 o 
   4   2  10       37.31       52.59     11.59 o 
   6   2  10        5.06       11.59     10.70 o 
 -19   3  10        0.74        3.57      8.91 o 
 -17   3  10       15.52       24.96     10.70 o 
 -15   3  10        0.55        0.89      7.13 o 
 -13   3  10      323.97      342.66     17.85 o 
 -11   3  10       99.94       81.14      9.81 o 
  -9   3  10       68.09       69.54      8.02 o 
  -7   3  10        0.34       -2.67      6.24 o 
  -5   3  10        0.06        0.00      6.24 o 
  -3   3  10       67.87       70.43      8.92 o 
  -1   3  10        0.51       -8.02      8.02 o 
   1   3  10      135.99      136.43     13.38 o 
   3   3  10        0.03        8.91      8.02 o 
   5   3  10       17.20       21.39     12.48 o 
 -18   4  10       10.09       12.48      9.80 o 
 -16   4  10        1.45       11.59      8.91 o 
 -14   4  10       53.13       37.44      9.81 o 
 -12   4  10       32.91       16.94      8.91 o 
 -10   4  10      163.92      147.16     11.59 o 
  -8   4  10      155.76      150.72     11.59 o 
  -6   4  10        6.68        0.89      7.13 o 
  -4   4  10       43.52       39.22      8.91 o 
  -2   4  10       20.37       15.15      8.91 o 
   0   4  10      172.24      176.21     21.85 o 
   2   4  10       33.21       43.68     10.70 o 
   4   4  10        0.69       21.39      9.80 o 
 -17   5  10      132.20      146.23     14.27 o 
 -15   5  10      182.77      187.29     16.05 o 
 -13   5  10       44.72       45.46      9.81 o 
 -11   5  10       78.88       74.00      9.81 o 
  -9   5  10       11.37        6.24      8.02 o 
  -7   5  10       72.23       79.35      9.81 o 
  -5   5  10      228.68      266.72     15.16 o 
  -3   5  10      254.06      259.60     16.95 o 
  -1   5  10        2.33        0.00      8.91 o 
   1   5  10       22.66        4.46     11.59 o 
   3   5  10       44.35       26.74     12.48 o 
 -16   6  10        6.77       27.63      9.80 o 
 -14   6  10       98.69       92.73     14.27 o 
 -12   6  10       81.59       59.74     11.59 o 
 -10   6  10       44.61       59.73      9.81 o 
  -8   6  10        2.87        4.46      8.91 o 
  -6   6  10        0.00        8.02      8.02 o 
  -4   6  10        1.38       -8.91      8.91 o 
  -2   6  10        2.83        0.89      8.91 o 
   0   6  10        2.24       -6.24      6.93 o 
   2   6  10       87.00       76.67     14.26 o 
 -15   7  10        1.20        8.02     10.70 o 
 -13   7  10      132.77      156.94     16.05 o 
 -11   7  10       48.99       42.79     12.48 o 
  -9   7  10        1.19       -0.89      8.91 o 
  -7   7  10       53.17       56.16     11.59 o 
  -5   7  10      137.57      179.24     13.38 o 
  -3   7  10        0.44       14.26      8.02 o 
  -1   7  10        0.80        8.02      8.91 o 
   1   7  10        2.68        9.80      8.91 o 
 -14   8  10       59.69       58.84     12.48 o 
 -12   8  10       13.86       30.31      9.81 o 
 -10   8  10        3.98       20.50      9.80 o 
  -8   8  10      159.12      159.63     16.94 o 
  -6   8  10      157.50      148.03     17.84 o 
  -4   8  10      192.57      200.67     19.62 o 
  -2   8  10       57.71       31.20     14.26 o 
   0   8  10       12.51        9.74      8.12 o 
 -13   9  10        0.39       -5.35      9.80 o 
 -11   9  10       43.57       31.20     13.37 o 
  -9   9  10      100.03       95.40     14.27 o 
  -7   9  10        0.12      -11.59     11.59 o 
  -5   9  10        0.36        9.80      9.80 o 
  -3   9  10       14.22       16.04     13.37 o 
  -8  10  10       26.67       34.76     12.48 o 
  -6  10  10        7.45        9.80     10.70 o 
 -19   1  11        5.98       12.48      9.80 o 
 -17   1  11        4.69        6.24      8.91 o 
 -15   1  11      195.01      214.06     15.16 o 
 -13   1  11       16.31       13.37      7.13 o 
 -11   1  11       55.07       48.14      8.92 o 
  -9   1  11       19.47       17.83      8.02 o 
  -7   1  11      352.00      328.45     16.07 o 
  -5   1  11       36.54       31.20      9.81 o 
  -3   1  11      145.80      140.01     14.27 o 
  -1   1  11        8.81       15.15      8.91 o 
   1   1  11        1.13       -5.35      9.80 o 
   3   1  11      135.12      156.04     15.16 o 
 -20   2  11       35.84       58.83     11.59 o 
 -18   2  11      403.91      420.31     24.09 o 
 -16   2  11      152.39      171.22     15.16 o 
 -14   2  11       38.70       44.57      8.91 o 
 -12   2  11       92.90       90.95     10.70 o 
 -10   2  11       18.48       21.39      7.13 o 
  -8   2  11       18.92       22.28      8.02 o 
  -6   2  11      232.96      241.76     14.27 o 
  -4   2  11      238.60      286.36     16.06 o 
  -2   2  11      102.84      105.21     11.59 o 
   0   2  11       20.50       18.41      7.23 o 
   2   2  11       15.86       25.85      8.91 o 
   4   2  11       88.77       90.94     15.16 o 
 -19   3  11       30.92       34.77     10.70 o 
 -17   3  11      506.69      522.22     25.00 o 
 -15   3  11       72.58       69.54     12.48 o 
 -13   3  11       68.52       49.93     10.70 o 
 -11   3  11      557.79      521.56     20.54 o 
  -9   3  11        1.02        8.91      5.35 o 
  -7   3  11      175.55      169.46     12.49 o 
  -5   3  11      263.15      277.46     15.17 o 
  -3   3  11       91.60       76.68     11.59 o 
  -1   3  11       41.77       27.64      9.81 o 
   1   3  11       26.65       18.72     10.70 o 
   3   3  11        3.80       -4.46      9.80 o 
 -18   4  11       56.19       65.97     12.48 o 
 -16   4  11      107.14       96.30     15.16 o 
 -14   4  11        0.00        8.91      7.13 o 
 -12   4  11       31.15       28.53      8.91 o 
 -10   4  11      173.84      179.27     12.49 o 
  -8   4  11        0.51       -0.89      7.13 o 
  -6   4  11       68.53       49.04     10.70 o 
  -4   4  11      116.73      105.22     13.38 o 
  -2   4  11      381.20      381.96     20.53 o 
   0   4  11      280.36      294.99     16.50 o 
   2   4  11      171.57      148.03     16.94 o 
 -17   5  11        5.81       12.48     10.70 o 
 -15   5  11        6.22       -9.80      9.80 o 
 -13   5  11        3.66       -1.78      9.80 o 
 -11   5  11        2.73        0.89      8.91 o 
  -9   5  11      135.17      100.77     11.59 o 
  -7   5  11      475.14      459.77     20.53 o 
  -5   5  11        2.14       19.61      8.02 o 
  -3   5  11      312.08      353.32     19.63 o 
  -1   5  11      209.65      251.52     17.84 o 
   1   5  11       77.73       76.67     14.26 o 
 -16   6  11      750.75      689.57     32.16 o 
 -14   6  11     1175.41     1174.39     36.67 o 
 -12   6  11       69.89       71.32     12.48 o 
 -10   6  11       21.19       18.72      8.02 o 
  -8   6  11       90.14       98.97     13.37 o 
  -6   6  11       80.24       57.06     11.59 o 
  -4   6  11       51.23       42.79     11.59 o 
  -2   6  11       15.21       10.70     10.70 o 
   0   6  11       25.94       25.85      8.19 o 
 -15   7  11      294.10      305.09     21.41 o 
 -13   7  11       12.35       21.39     10.70 o 
 -11   7  11        0.14      -10.70     10.70 o 
  -9   7  11      229.51      240.83     17.84 o 
  -7   7  11       57.30       78.45     12.48 o 
  -5   7  11        6.44        9.80      8.91 o 
  -3   7  11       39.04       30.31     11.59 o 
  -1   7  11       22.35        2.67     11.59 o 
 -14   8  11       80.78       84.70     15.16 o 
 -12   8  11      183.16      212.25     16.94 o 
 -10   8  11       32.86       21.39     11.59 o 
  -8   8  11       27.61       27.63     11.59 o 
  -6   8  11       32.55       27.63     12.48 o 
  -4   8  11      290.39      272.08     22.30 o 
  -2   8  11      114.22      151.57     15.16 o 
 -11   9  11      283.89      299.72     24.08 o 
  -9   9  11      312.41      313.13     24.09 o 
  -7   9  11       55.56       59.73     13.37 o 
  -5   9  11       72.41       57.95     16.05 o 
 -20   0  12       51.48       32.09     14.26 o 
 -18   0  12       33.69       49.92     11.59 o 
 -16   0  12      356.34      353.36     20.52 o 
 -14   0  12       97.29       90.05     12.48 o 
 -12   0  12        0.38       -8.02      8.02 o 
 -10   0  12        2.60       -7.13      7.13 o 
  -8   0  12     3769.29     3459.18     51.48 o 
  -6   0  12     9050.38     9944.84     87.31 o 
  -4   0  12      724.88      769.31     25.91 o 
  -2   0  12      145.64      130.20     15.16 o 
   0   0  12      295.42      262.23     18.29 o 
   2   0  12       20.12       24.96     10.70 o 
 -19   1  12      338.09      377.39     23.20 o 
 -17   1  12        5.06       14.26      8.91 o 
 -15   1  12       51.40       55.27     10.70 o 
 -13   1  12      428.56      411.49     19.64 o 
 -11   1  12      184.64      172.14     12.49 o 
  -9   1  12      364.92      323.08     17.85 o 
  -7   1  12     1336.04     1337.88     33.13 o 
  -5   1  12      121.72      135.54     14.27 o 
  -3   1  12        2.59       17.83      8.02 o 
  -1   1  12      138.38      156.05     14.27 o 
   1   1  12      201.09      184.61     18.73 o 
   3   1  12        7.95        6.24     13.37 o 
 -18   2  12      591.72      628.57     28.57 o 
 -16   2  12        5.00       -8.02     10.70 o 
 -14   2  12      194.58      190.87     15.16 o 
 -12   2  12        0.00       -3.57      8.02 o 
 -10   2  12        0.06        1.78      6.24 o 
  -8   2  12       33.70       20.50      8.02 o 
  -6   2  12       54.44       64.19     10.70 o 
  -4   2  12       63.73       62.41     10.70 o 
  -2   2  12       61.54       41.01     11.59 o 
   0   2  12        0.09       -3.31      6.60 o 
   2   2  12       47.80       58.84     12.48 o 
 -19   3  12       11.16        0.00     13.37 o 
 -17   3  12        0.17        4.46      9.80 o 
 -15   3  12       12.30       32.98      7.13 o 
 -13   3  12       98.70       82.03     11.59 o 
 -11   3  12      294.58      286.40     16.95 o 
  -9   3  12        1.80       -8.02      8.02 o 
  -7   3  12       35.91       32.09      8.91 o 
  -5   3  12      178.95      201.56     15.16 o 
  -3   3  12       45.30       34.77     11.59 o 
  -1   3  12       24.66       32.09     10.70 o 
   1   3  12        1.65       14.26      9.80 o 
 -18   4  12       72.85       92.72     13.37 o 
 -16   4  12        4.43       17.83      8.02 o 
 -14   4  12       28.14       29.42      8.91 o 
 -12   4  12        0.31        1.78      7.13 o 
 -10   4  12       12.76       10.70      8.91 o 
  -8   4  12       49.56       46.36      9.81 o 
  -6   4  12       13.60       -9.81      9.81 o 
  -4   4  12        8.90        6.24      9.80 o 
  -2   4  12       12.83        0.89      9.81 o 
   0   4  12       34.74       38.36      8.91 o 
 -17   5  12       17.00       -1.78     12.48 o 
 -15   5  12       62.16       73.99     13.37 o 
 -13   5  12        0.09       -7.13      8.91 o 
 -11   5  12        3.28        9.80      8.91 o 
  -9   5  12       11.61        3.57      8.91 o 
  -7   5  12       61.47       53.49     12.48 o 
  -5   5  12       36.94       17.83     10.70 o 
  -3   5  12       61.37       52.60     13.37 o 
  -1   5  12        5.93        1.78      9.80 o 
   1   5  12       46.90       60.62     12.48 o 
 -16   6  12        0.18      -12.48     12.48 o 
 -14   6  12        5.13       -0.89     11.59 o 
 -12   6  12        0.42        3.57      8.02 o 
 -10   6  12        8.35        0.89      9.80 o 
  -8   6  12        9.90       31.20      8.02 o 
  -6   6  12      134.91      149.81     15.16 o 
  -4   6  12       14.03       14.26     12.48 o 
  -2   6  12        7.33        3.57     11.59 o 
 -15   7  12        2.92       12.48     12.48 o 
 -13   7  12       16.10       28.52     10.70 o 
 -11   7  12       18.23       -1.78     12.48 o 
  -9   7  12       29.25       17.83     10.70 o 
  -7   7  12       11.42       25.85     10.70 o 
  -5   7  12       35.72       55.27     11.59 o 
  -3   7  12        0.01       13.37      8.91 o 
 -12   8  12        0.85        4.46     10.70 o 
 -10   8  12      132.30      139.99     17.83 o 
  -8   8  12       54.17       50.81     13.37 o 
  -6   8  12       34.85       31.20     13.37 o 
 -19   1  13       56.72       61.51     13.37 o 
 -17   1  13       72.79       74.00     13.37 o 
 -15   1  13       38.65       39.22      9.81 o 
 -13   1  13       28.63       24.96      9.81 o 
 -11   1  13       74.36       73.11     10.70 o 
  -9   1  13      108.19       68.66     13.37 o 
  -7   1  13       54.79       76.67     13.37 o 
  -5   1  13       82.25       75.78     12.48 o 
  -3   1  13       30.36       32.09     10.70 o 
  -1   1  13       43.59       88.25     14.26 o 
   1   1  13        1.82       -5.35     11.59 o 
 -18   2  13       91.18       80.24     14.27 o 
 -16   2  13       41.67       29.42     11.59 o 
 -14   2  13      192.94      177.48     16.05 o 
 -12   2  13        0.38        8.91      7.13 o 
 -10   2  13        0.00        3.57      7.13 o 
  -8   2  13        3.74        6.24      8.91 o 
  -6   2  13       21.95       29.42      8.91 o 
  -4   2  13       19.98        3.57     11.59 o 
  -2   2  13       59.81       49.92     12.48 o 
   0   2  13       10.42        9.67      8.49 o 
 -17   3  13      104.52      115.02     15.16 o 
 -15   3  13       43.96       38.33      9.81 o 
 -13   3  13       11.30       20.50      8.91 o 
 -11   3  13       12.52       12.48      8.91 o 
  -9   3  13       12.80        7.13      8.02 o 
  -7   3  13        7.41       15.15      8.91 o 
  -5   3  13        7.51        5.35      9.80 o 
  -3   3  13       83.36       90.05     14.26 o 
  -1   3  13        8.18       -1.78     12.48 o 
 -18   4  13      148.10      176.56     16.94 o 
 -16   4  13       18.19       20.50      9.81 o 
 -14   4  13       88.41      103.42     12.48 o 
 -12   4  13      144.58      134.65     14.27 o 
 -10   4  13      153.26      174.78     15.16 o 
  -8   4  13       32.14       24.07      9.81 o 
  -6   4  13        7.09        8.02      8.91 o 
  -4   4  13        7.04        8.91     10.70 o 
  -2   4  13       22.17       35.66     11.59 o 
 -17   5  13      123.50       85.60     16.05 o 
 -15   5  13       78.80       87.37     13.37 o 
 -13   5  13       52.32       67.75     10.70 o 
 -11   5  13      208.48      175.70     16.05 o 
  -9   5  13       70.70       83.80     11.59 o 
  -7   5  13        2.94        1.78     10.70 o 
  -5   5  13      146.62      155.16     16.05 o 
  -3   5  13       51.81       57.95     12.48 o 
 -14   6  13       15.51        0.89     11.59 o 
 -12   6  13       27.18       51.70     11.59 o 
 -10   6  13       33.26       34.77     10.70 o 
  -8   6  13      175.74      176.57     16.94 o 
  -6   6  13       95.84       78.46     15.16 o 
  -4   6  13       11.80        6.24     10.70 o 
 -13   7  13        0.34       -2.67      9.80 o 
 -11   7  13       89.45       92.72     16.05 o 
  -9   7  13        0.13      -11.59     11.59 o 
  -7   7  13        8.12       -1.78     10.70 o 
  -5   7  13       12.48       30.31     11.59 o 
 -18   0  14       89.03       81.13     12.48 o 
 -16   0  14      249.02      258.67     18.73 o 
 -14   0  14      171.29      177.47     14.27 o 
 -12   0  14        0.03       16.04      7.13 o 
 -10   0  14      571.33      431.28     22.32 o 
  -8   0  14      109.53      101.65     15.16 o 
  -6   0  14      194.89      190.86     16.95 o 
  -4   0  14        2.65        7.13     10.70 o 
  -2   0  14        9.60       12.48      9.80 o 
 -17   1  14      118.04      115.02     14.27 o 
 -15   1  14        1.38        6.24      8.91 o 
 -13   1  14       17.37       -6.24     10.70 o 
 -11   1  14       37.42       38.33     10.70 o 
  -9   1  14      205.15      156.97     17.84 o 
  -7   1  14       65.59       62.41     13.37 o 
  -5   1  14      120.61      138.21     15.16 o 
  -3   1  14       29.59       31.20     11.59 o 
 -18   2  14        3.81        7.13     10.70 o 
 -16   2  14      109.22       88.27     13.37 o 
 -14   2  14      186.58      164.10     16.94 o 
 -12   2  14        0.06        7.13      8.91 o 
 -10   2  14        3.49       -4.46      9.80 o 
  -8   2  14       58.03       55.27     12.48 o 
  -6   2  14       14.56       13.37     10.70 o 
  -4   2  14        2.92        8.02      8.91 o 
  -2   2  14       54.22       73.10     12.48 o 
 -17   3  14        3.64        3.57     10.70 o 
 -15   3  14      150.10      115.92     16.05 o 
 -13   3  14       34.22       32.09      9.81 o 
 -11   3  14       19.52       19.61      8.02 o 
  -9   3  14        1.23       -8.91      8.91 o 
  -7   3  14        4.45       25.85      8.91 o 
  -5   3  14       20.02       32.98     11.59 o 
  -3   3  14        1.80       -2.67     11.59 o 
 -16   4  14        5.01       13.37      9.80 o 
 -14   4  14       30.82       28.53      9.81 o 
 -12   4  14       25.79       42.79      8.91 o 
 -10   4  14       13.07       12.48      9.81 o 
  -8   4  14        2.93        1.78      9.80 o 
  -6   4  14        4.94       -0.89     10.70 o 
  -4   4  14        0.89        6.24      9.80 o 
 -15   5  14       21.81       16.05     10.70 o 
 -13   5  14       32.27       23.18     11.59 o 
 -11   5  14       15.84       13.37     11.59 o 
  -9   5  14        8.46      -11.59     11.59 o 
  -7   5  14       83.38      101.64     13.37 o 
  -5   5  14       61.45       54.38     15.16 o 
 -12   6  14       11.23       -4.46     11.59 o 
 -10   6  14        3.12       12.48      8.91 o 
  -8   6  14        0.34        7.13      9.80 o 
  -6   6  14        2.87       -5.35     11.59 o 
 -17   1  15       57.91       41.90     13.37 o 
 -15   1  15        0.74        0.89      9.80 o 
 -13   1  15        0.32       -8.91      8.91 o 
 -11   1  15        1.21       -5.35      9.80 o 
  -9   1  15      117.91       96.30     15.16 o 
  -7   1  15        1.88       13.37     11.59 o 
  -5   1  15       17.98       17.83     12.48 o 
 -16   2  15       26.64       25.85     11.59 o 
 -14   2  15       50.29       35.66     12.48 o 
 -12   2  15       10.50       12.48      8.91 o 
 -10   2  15        0.06        8.91     10.70 o 
  -8   2  15       41.13       45.46     12.48 o 
  -6   2  15       37.04       30.31     13.37 o 
 -15   3  15       40.84       57.94     10.70 o 
 -13   3  15      142.17      143.56     15.16 o 
 -11   3  15        0.07       -1.78      8.91 o 
  -9   3  15       42.15       16.94     12.48 o 
  -7   3  15       42.63       36.55     13.37 o 
  -5   3  15       11.06       22.28     12.48 o 
 -14   4  15        3.51       -4.46     11.59 o 
 -12   4  15       15.06        0.89     12.48 o 
 -10   4  15        0.06        1.78     10.70 o 
  -8   4  15       16.42       11.59     11.59 o 
 -13   5  15        0.02       19.61      9.80 o 
 -11   5  15       46.84       38.33     14.26 o 
  -9   5  15       86.60      103.42     16.05 o 
 -14   0  16       16.20        0.89      9.81 o 
 -12   0  16       28.92       26.74     11.59 o 
 -10   0  16     1140.91      957.64     35.77 o 
  -8   0  16     1658.55     1604.51     45.66 o 
 -15   1  16       88.05       64.19     12.48 o 
 -13   1  16       45.77       51.70     11.59 o 
 -11   1  16      143.19      132.86     17.83 o 
  -9   1  16      413.18      381.93     24.99 o 
 -14   2  16        4.82        7.13      8.91 o 
 -12   2  16        0.65        8.91      8.02 o 
 -10   2  16        0.22        7.13     11.59 o 
 -11   3  16        1.78       -5.35     10.70 o 
                                                 
